# Supplementary material for: Biosensor Guided Polyketide Synthases Engineering for Optimization of Domain Exchange Boundaries
Source: Nat Commun. 2023 Aug 12;14:4871. doi: 10.1038/s41467-023-40464-x (PMC10423236; doi:10.1038/s41467-023-40464-x)
Supplement: Supplementary file 5 — Supplementary Data 2 - KS-AT solubility data [file 41467_2023_40464_MOESM5_ESM.xlsx]

## Sheet: EposAT
			Solubility
	Plasmid	oPool primer	Average	StDev	KS-AT-KR-ACP-TE-mCherry sequence
	DEBSM6TE-mCherry (WT sequence)		59.2966	0.149961	MSGDNGMTEEKLRRYLKRTVTELDSVTARLREVEHRASDPIAIVGMACRFPGGVHNPGELWEFIVGGGDAVTEMPTDRGWDLDALFDPDPQRHGTSYSRHGAFLDGAADFDAAFFGISPREALAMDPQQRQVLETTWELFENAGIDPHSLRGSDTGVFLGAAYQGYGQDAVVPEDSEGYLLTGNSSAVVSGRVAYVLGLEGPAVTVDTACSSSLVALHSACGSLRDGDCGLAVAGGVSVMAGPEVFTEFSRQGGLAVDGRCKAFSAEADGFGFAEGVAVVLLQRLSDARRAGRQVLGVVAGSAINQDGASNGLAAPSGVAQQRVIRKAWARAGITGADVAVVEAHGTGTRLGDPVEASALLATYGKSRGSSGPVLLGSVKSNIGHAQAAAGVAGVIKVV…
	e07	F104	15.7653	0.358217	MSGDNGMTEEKLRRYLKRTVTELDSVTARLREVEHRASDPIAIVGMACRFPGGVHNPGELWEFIVGGGDAVTEMPTDRGWDLDALFDPDPQRHGTSYSRHGAFLDGAADFDAAFFGISPREALAMDPQQRQVLETTWELFENAGIDPHSLRGSDTGVFLGAAYQGYGQDAVVPEDSEGYLLTGNSSAVVSGRVAYVLGLEGPAVTVDTACSSSLVALHSACGSLRDGDCGLAVAGGVSVMAGPEVFTEFSRQGGLAVDGRCKAFSAEADGFGFAEGVAVVLLQRLSDARRAGRQVLGVVAGSAINQDGASNGLAAPSGVAQQRVIRKAWARAGITGADVAVVEAHGTGTRLGDPVEASALLATYGKSRGSSGPVLLGSVKSNIGHAQAAAGVAGVIKVV…
	e34	F103	17.8205	0.588108	MSGDNGMTEEKLRRYLKRTVTELDSVTARLREVEHRASDPIAIVGMACRFPGGVHNPGELWEFIVGGGDAVTEMPTDRGWDLDALFDPDPQRHGTSYSRHGAFLDGAADFDAAFFGISPREALAMDPQQRQVLETTWELFENAGIDPHSLRGSDTGVFLGAAYQGYGQDAVVPEDSEGYLLTGNSSAVVSGRVAYVLGLEGPAVTVDTACSSSLVALHSACGSLRDGDCGLAVAGGVSVMAGPEVFTEFSRQGGLAVDGRCKAFSAEADGFGFAEGVAVVLLQRLSDARRAGRQVLGVVAGSAINQDGASNGLAAPSGVAQQRVIRKAWARAGITGADVAVVEAHGTGTRLGDPVEASALLATYGKSRGSSGPVLLGSVKSNIGHAQAAAGVAGVIKVV…
	e33	F102	25.1808	0.919446	MSGDNGMTEEKLRRYLKRTVTELDSVTARLREVEHRASDPIAIVGMACRFPGGVHNPGELWEFIVGGGDAVTEMPTDRGWDLDALFDPDPQRHGTSYSRHGAFLDGAADFDAAFFGISPREALAMDPQQRQVLETTWELFENAGIDPHSLRGSDTGVFLGAAYQGYGQDAVVPEDSEGYLLTGNSSAVVSGRVAYVLGLEGPAVTVDTACSSSLVALHSACGSLRDGDCGLAVAGGVSVMAGPEVFTEFSRQGGLAVDGRCKAFSAEADGFGFAEGVAVVLLQRLSDARRAGRQVLGVVAGSAINQDGASNGLAAPSGVAQQRVIRKAWARAGITGADVAVVEAHGTGTRLGDPVEASALLATYGKSRGSSGPVLLGSVKSNIGHAQAAAGVAGVIKVV…
	e32	F100	21.4575	0.331336	MSGDNGMTEEKLRRYLKRTVTELDSVTARLREVEHRASDPIAIVGMACRFPGGVHNPGELWEFIVGGGDAVTEMPTDRGWDLDALFDPDPQRHGTSYSRHGAFLDGAADFDAAFFGISPREALAMDPQQRQVLETTWELFENAGIDPHSLRGSDTGVFLGAAYQGYGQDAVVPEDSEGYLLTGNSSAVVSGRVAYVLGLEGPAVTVDTACSSSLVALHSACGSLRDGDCGLAVAGGVSVMAGPEVFTEFSRQGGLAVDGRCKAFSAEADGFGFAEGVAVVLLQRLSDARRAGRQVLGVVAGSAINQDGASNGLAAPSGVAQQRVIRKAWARAGITGADVAVVEAHGTGTRLGDPVEASALLATYGKSRGSSGPVLLGSVKSNIGHAQAAAGVAGVIKVV…
	e31	F98	20.3837	0.136625	MSGDNGMTEEKLRRYLKRTVTELDSVTARLREVEHRASDPIAIVGMACRFPGGVHNPGELWEFIVGGGDAVTEMPTDRGWDLDALFDPDPQRHGTSYSRHGAFLDGAADFDAAFFGISPREALAMDPQQRQVLETTWELFENAGIDPHSLRGSDTGVFLGAAYQGYGQDAVVPEDSEGYLLTGNSSAVVSGRVAYVLGLEGPAVTVDTACSSSLVALHSACGSLRDGDCGLAVAGGVSVMAGPEVFTEFSRQGGLAVDGRCKAFSAEADGFGFAEGVAVVLLQRLSDARRAGRQVLGVVAGSAINQDGASNGLAAPSGVAQQRVIRKAWARAGITGADVAVVEAHGTGTRLGDPVEASALLATYGKSRGSSGPVLLGSVKSNIGHAQAAAGVAGVIKVV…
	e30	F97	20.4204	0.505664	MSGDNGMTEEKLRRYLKRTVTELDSVTARLREVEHRASDPIAIVGMACRFPGGVHNPGELWEFIVGGGDAVTEMPTDRGWDLDALFDPDPQRHGTSYSRHGAFLDGAADFDAAFFGISPREALAMDPQQRQVLETTWELFENAGIDPHSLRGSDTGVFLGAAYQGYGQDAVVPEDSEGYLLTGNSSAVVSGRVAYVLGLEGPAVTVDTACSSSLVALHSACGSLRDGDCGLAVAGGVSVMAGPEVFTEFSRQGGLAVDGRCKAFSAEADGFGFAEGVAVVLLQRLSDARRAGRQVLGVVAGSAINQDGASNGLAAPSGVAQQRVIRKAWARAGITGADVAVVEAHGTGTRLGDPVEASALLATYGKSRGSSGPVLLGSVKSNIGHAQAAAGVAGVIKVV…
	e29	F95	21.5414	0.230308	MSGDNGMTEEKLRRYLKRTVTELDSVTARLREVEHRASDPIAIVGMACRFPGGVHNPGELWEFIVGGGDAVTEMPTDRGWDLDALFDPDPQRHGTSYSRHGAFLDGAADFDAAFFGISPREALAMDPQQRQVLETTWELFENAGIDPHSLRGSDTGVFLGAAYQGYGQDAVVPEDSEGYLLTGNSSAVVSGRVAYVLGLEGPAVTVDTACSSSLVALHSACGSLRDGDCGLAVAGGVSVMAGPEVFTEFSRQGGLAVDGRCKAFSAEADGFGFAEGVAVVLLQRLSDARRAGRQVLGVVAGSAINQDGASNGLAAPSGVAQQRVIRKAWARAGITGADVAVVEAHGTGTRLGDPVEASALLATYGKSRGSSGPVLLGSVKSNIGHAQAAAGVAGVIKVV…
	e28	F94	22.1689	0.236629	MSGDNGMTEEKLRRYLKRTVTELDSVTARLREVEHRASDPIAIVGMACRFPGGVHNPGELWEFIVGGGDAVTEMPTDRGWDLDALFDPDPQRHGTSYSRHGAFLDGAADFDAAFFGISPREALAMDPQQRQVLETTWELFENAGIDPHSLRGSDTGVFLGAAYQGYGQDAVVPEDSEGYLLTGNSSAVVSGRVAYVLGLEGPAVTVDTACSSSLVALHSACGSLRDGDCGLAVAGGVSVMAGPEVFTEFSRQGGLAVDGRCKAFSAEADGFGFAEGVAVVLLQRLSDARRAGRQVLGVVAGSAINQDGASNGLAAPSGVAQQRVIRKAWARAGITGADVAVVEAHGTGTRLGDPVEASALLATYGKSRGSSGPVLLGSVKSNIGHAQAAAGVAGVIKVV…
	e27	F92	24.8577	0.308097	MSGDNGMTEEKLRRYLKRTVTELDSVTARLREVEHRASDPIAIVGMACRFPGGVHNPGELWEFIVGGGDAVTEMPTDRGWDLDALFDPDPQRHGTSYSRHGAFLDGAADFDAAFFGISPREALAMDPQQRQVLETTWELFENAGIDPHSLRGSDTGVFLGAAYQGYGQDAVVPEDSEGYLLTGNSSAVVSGRVAYVLGLEGPAVTVDTACSSSLVALHSACGSLRDGDCGLAVAGGVSVMAGPEVFTEFSRQGGLAVDGRCKAFSAEADGFGFAEGVAVVLLQRLSDARRAGRQVLGVVAGSAINQDGASNGLAAPSGVAQQRVIRKAWARAGITGADVAVVEAHGTGTRLGDPVEASALLATYGKSRGSSGPVLLGSVKSNIGHAQAAAGVAGVIKVV…
	e26	F91	25.2236	0.484689	MSGDNGMTEEKLRRYLKRTVTELDSVTARLREVEHRASDPIAIVGMACRFPGGVHNPGELWEFIVGGGDAVTEMPTDRGWDLDALFDPDPQRHGTSYSRHGAFLDGAADFDAAFFGISPREALAMDPQQRQVLETTWELFENAGIDPHSLRGSDTGVFLGAAYQGYGQDAVVPEDSEGYLLTGNSSAVVSGRVAYVLGLEGPAVTVDTACSSSLVALHSACGSLRDGDCGLAVAGGVSVMAGPEVFTEFSRQGGLAVDGRCKAFSAEADGFGFAEGVAVVLLQRLSDARRAGRQVLGVVAGSAINQDGASNGLAAPSGVAQQRVIRKAWARAGITGADVAVVEAHGTGTRLGDPVEASALLATYGKSRGSSGPVLLGSVKSNIGHAQAAAGVAGVIKVV…
	e25	F90	24.3419	0.291013	MSGDNGMTEEKLRRYLKRTVTELDSVTARLREVEHRASDPIAIVGMACRFPGGVHNPGELWEFIVGGGDAVTEMPTDRGWDLDALFDPDPQRHGTSYSRHGAFLDGAADFDAAFFGISPREALAMDPQQRQVLETTWELFENAGIDPHSLRGSDTGVFLGAAYQGYGQDAVVPEDSEGYLLTGNSSAVVSGRVAYVLGLEGPAVTVDTACSSSLVALHSACGSLRDGDCGLAVAGGVSVMAGPEVFTEFSRQGGLAVDGRCKAFSAEADGFGFAEGVAVVLLQRLSDARRAGRQVLGVVAGSAINQDGASNGLAAPSGVAQQRVIRKAWARAGITGADVAVVEAHGTGTRLGDPVEASALLATYGKSRGSSGPVLLGSVKSNIGHAQAAAGVAGVIKVV…
	e24	F89	23.9411	0.468621	MSGDNGMTEEKLRRYLKRTVTELDSVTARLREVEHRASDPIAIVGMACRFPGGVHNPGELWEFIVGGGDAVTEMPTDRGWDLDALFDPDPQRHGTSYSRHGAFLDGAADFDAAFFGISPREALAMDPQQRQVLETTWELFENAGIDPHSLRGSDTGVFLGAAYQGYGQDAVVPEDSEGYLLTGNSSAVVSGRVAYVLGLEGPAVTVDTACSSSLVALHSACGSLRDGDCGLAVAGGVSVMAGPEVFTEFSRQGGLAVDGRCKAFSAEADGFGFAEGVAVVLLQRLSDARRAGRQVLGVVAGSAINQDGASNGLAAPSGVAQQRVIRKAWARAGITGADVAVVEAHGTGTRLGDPVEASALLATYGKSRGSSGPVLLGSVKSNIGHAQAAAGVAGVIKVV…
	x18	F88	25.8563	0.527743	MSGDNGMTEEKLRRYLKRTVTELDSVTARLREVEHRASDPIAIVGMACRFPGGVHNPGELWEFIVGGGDAVTEMPTDRGWDLDALFDPDPQRHGTSYSRHGAFLDGAADFDAAFFGISPREALAMDPQQRQVLETTWELFENAGIDPHSLRGSDTGVFLGAAYQGYGQDAVVPEDSEGYLLTGNSSAVVSGRVAYVLGLEGPAVTVDTACSSSLVALHSACGSLRDGDCGLAVAGGVSVMAGPEVFTEFSRQGGLAVDGRCKAFSAEADGFGFAEGVAVVLLQRLSDARRAGRQVLGVVAGSAINQDGASNGLAAPSGVAQQRVIRKAWARAGITGADVAVVEAHGTGTRLGDPVEASALLATYGKSRGSSGPVLLGSVKSNIGHAQAAAGVAGVIKVV…
	a53	F87	25.641	0.701909	MSGDNGMTEEKLRRYLKRTVTELDSVTARLREVEHRASDPIAIVGMACRFPGGVHNPGELWEFIVGGGDAVTEMPTDRGWDLDALFDPDPQRHGTSYSRHGAFLDGAADFDAAFFGISPREALAMDPQQRQVLETTWELFENAGIDPHSLRGSDTGVFLGAAYQGYGQDAVVPEDSEGYLLTGNSSAVVSGRVAYVLGLEGPAVTVDTACSSSLVALHSACGSLRDGDCGLAVAGGVSVMAGPEVFTEFSRQGGLAVDGRCKAFSAEADGFGFAEGVAVVLLQRLSDARRAGRQVLGVVAGSAINQDGASNGLAAPSGVAQQRVIRKAWARAGITGADVAVVEAHGTGTRLGDPVEASALLATYGKSRGSSGPVLLGSVKSNIGHAQAAAGVAGVIKVV…
	a52	F86	25.9987	1.28053	MSGDNGMTEEKLRRYLKRTVTELDSVTARLREVEHRASDPIAIVGMACRFPGGVHNPGELWEFIVGGGDAVTEMPTDRGWDLDALFDPDPQRHGTSYSRHGAFLDGAADFDAAFFGISPREALAMDPQQRQVLETTWELFENAGIDPHSLRGSDTGVFLGAAYQGYGQDAVVPEDSEGYLLTGNSSAVVSGRVAYVLGLEGPAVTVDTACSSSLVALHSACGSLRDGDCGLAVAGGVSVMAGPEVFTEFSRQGGLAVDGRCKAFSAEADGFGFAEGVAVVLLQRLSDARRAGRQVLGVVAGSAINQDGASNGLAAPSGVAQQRVIRKAWARAGITGADVAVVEAHGTGTRLGDPVEASALLATYGKSRGSSGPVLLGSVKSNIGHAQAAAGVAGVIKVV…
	a51	F85	24.7186	0.695156	MSGDNGMTEEKLRRYLKRTVTELDSVTARLREVEHRASDPIAIVGMACRFPGGVHNPGELWEFIVGGGDAVTEMPTDRGWDLDALFDPDPQRHGTSYSRHGAFLDGAADFDAAFFGISPREALAMDPQQRQVLETTWELFENAGIDPHSLRGSDTGVFLGAAYQGYGQDAVVPEDSEGYLLTGNSSAVVSGRVAYVLGLEGPAVTVDTACSSSLVALHSACGSLRDGDCGLAVAGGVSVMAGPEVFTEFSRQGGLAVDGRCKAFSAEADGFGFAEGVAVVLLQRLSDARRAGRQVLGVVAGSAINQDGASNGLAAPSGVAQQRVIRKAWARAGITGADVAVVEAHGTGTRLGDPVEASALLATYGKSRGSSGPVLLGSVKSNIGHAQAAAGVAGVIKVV…
	a50	F84	23.0511	0.849151	MSGDNGMTEEKLRRYLKRTVTELDSVTARLREVEHRASDPIAIVGMACRFPGGVHNPGELWEFIVGGGDAVTEMPTDRGWDLDALFDPDPQRHGTSYSRHGAFLDGAADFDAAFFGISPREALAMDPQQRQVLETTWELFENAGIDPHSLRGSDTGVFLGAAYQGYGQDAVVPEDSEGYLLTGNSSAVVSGRVAYVLGLEGPAVTVDTACSSSLVALHSACGSLRDGDCGLAVAGGVSVMAGPEVFTEFSRQGGLAVDGRCKAFSAEADGFGFAEGVAVVLLQRLSDARRAGRQVLGVVAGSAINQDGASNGLAAPSGVAQQRVIRKAWARAGITGADVAVVEAHGTGTRLGDPVEASALLATYGKSRGSSGPVLLGSVKSNIGHAQAAAGVAGVIKVV…
	a49	F83	22.9539	0.230203	MSGDNGMTEEKLRRYLKRTVTELDSVTARLREVEHRASDPIAIVGMACRFPGGVHNPGELWEFIVGGGDAVTEMPTDRGWDLDALFDPDPQRHGTSYSRHGAFLDGAADFDAAFFGISPREALAMDPQQRQVLETTWELFENAGIDPHSLRGSDTGVFLGAAYQGYGQDAVVPEDSEGYLLTGNSSAVVSGRVAYVLGLEGPAVTVDTACSSSLVALHSACGSLRDGDCGLAVAGGVSVMAGPEVFTEFSRQGGLAVDGRCKAFSAEADGFGFAEGVAVVLLQRLSDARRAGRQVLGVVAGSAINQDGASNGLAAPSGVAQQRVIRKAWARAGITGADVAVVEAHGTGTRLGDPVEASALLATYGKSRGSSGPVLLGSVKSNIGHAQAAAGVAGVIKVV…
	a48	F82	21.2734	0.643081	MSGDNGMTEEKLRRYLKRTVTELDSVTARLREVEHRASDPIAIVGMACRFPGGVHNPGELWEFIVGGGDAVTEMPTDRGWDLDALFDPDPQRHGTSYSRHGAFLDGAADFDAAFFGISPREALAMDPQQRQVLETTWELFENAGIDPHSLRGSDTGVFLGAAYQGYGQDAVVPEDSEGYLLTGNSSAVVSGRVAYVLGLEGPAVTVDTACSSSLVALHSACGSLRDGDCGLAVAGGVSVMAGPEVFTEFSRQGGLAVDGRCKAFSAEADGFGFAEGVAVVLLQRLSDARRAGRQVLGVVAGSAINQDGASNGLAAPSGVAQQRVIRKAWARAGITGADVAVVEAHGTGTRLGDPVEASALLATYGKSRGSSGPVLLGSVKSNIGHAQAAAGVAGVIKVV…
	a47	F81	18.846	0.168066	MSGDNGMTEEKLRRYLKRTVTELDSVTARLREVEHRASDPIAIVGMACRFPGGVHNPGELWEFIVGGGDAVTEMPTDRGWDLDALFDPDPQRHGTSYSRHGAFLDGAADFDAAFFGISPREALAMDPQQRQVLETTWELFENAGIDPHSLRGSDTGVFLGAAYQGYGQDAVVPEDSEGYLLTGNSSAVVSGRVAYVLGLEGPAVTVDTACSSSLVALHSACGSLRDGDCGLAVAGGVSVMAGPEVFTEFSRQGGLAVDGRCKAFSAEADGFGFAEGVAVVLLQRLSDARRAGRQVLGVVAGSAINQDGASNGLAAPSGVAQQRVIRKAWARAGITGADVAVVEAHGTGTRLGDPVEASALLATYGKSRGSSGPVLLGSVKSNIGHAQAAAGVAGVIKVV…
	a46	F80	23.1747	0.271492	MSGDNGMTEEKLRRYLKRTVTELDSVTARLREVEHRASDPIAIVGMACRFPGGVHNPGELWEFIVGGGDAVTEMPTDRGWDLDALFDPDPQRHGTSYSRHGAFLDGAADFDAAFFGISPREALAMDPQQRQVLETTWELFENAGIDPHSLRGSDTGVFLGAAYQGYGQDAVVPEDSEGYLLTGNSSAVVSGRVAYVLGLEGPAVTVDTACSSSLVALHSACGSLRDGDCGLAVAGGVSVMAGPEVFTEFSRQGGLAVDGRCKAFSAEADGFGFAEGVAVVLLQRLSDARRAGRQVLGVVAGSAINQDGASNGLAAPSGVAQQRVIRKAWARAGITGADVAVVEAHGTGTRLGDPVEASALLATYGKSRGSSGPVLLGSVKSNIGHAQAAAGVAGVIKVV…
	a45	F79	24.8372	0.476131	MSGDNGMTEEKLRRYLKRTVTELDSVTARLREVEHRASDPIAIVGMACRFPGGVHNPGELWEFIVGGGDAVTEMPTDRGWDLDALFDPDPQRHGTSYSRHGAFLDGAADFDAAFFGISPREALAMDPQQRQVLETTWELFENAGIDPHSLRGSDTGVFLGAAYQGYGQDAVVPEDSEGYLLTGNSSAVVSGRVAYVLGLEGPAVTVDTACSSSLVALHSACGSLRDGDCGLAVAGGVSVMAGPEVFTEFSRQGGLAVDGRCKAFSAEADGFGFAEGVAVVLLQRLSDARRAGRQVLGVVAGSAINQDGASNGLAAPSGVAQQRVIRKAWARAGITGADVAVVEAHGTGTRLGDPVEASALLATYGKSRGSSGPVLLGSVKSNIGHAQAAAGVAGVIKVV…
	a44	F78	16.4982	0.286385	MSGDNGMTEEKLRRYLKRTVTELDSVTARLREVEHRASDPIAIVGMACRFPGGVHNPGELWEFIVGGGDAVTEMPTDRGWDLDALFDPDPQRHGTSYSRHGAFLDGAADFDAAFFGISPREALAMDPQQRQVLETTWELFENAGIDPHSLRGSDTGVFLGAAYQGYGQDAVVPEDSEGYLLTGNSSAVVSGRVAYVLGLEGPAVTVDTACSSSLVALHSACGSLRDGDCGLAVAGGVSVMAGPEVFTEFSRQGGLAVDGRCKAFSAEADGFGFAEGVAVVLLQRLSDARRAGRQVLGVVAGSAINQDGASNGLAAPSGVAQQRVIRKAWARAGITGADVAVVEAHGTGTRLGDPVEASALLATYGKSRGSSGPVLLGSVKSNIGHAQAAAGVAGVIKVV…
	e06	F77	24.4416	1.24619	MSGDNGMTEEKLRRYLKRTVTELDSVTARLREVEHRASDPIAIVGMACRFPGGVHNPGELWEFIVGGGDAVTEMPTDRGWDLDALFDPDPQRHGTSYSRHGAFLDGAADFDAAFFGISPREALAMDPQQRQVLETTWELFENAGIDPHSLRGSDTGVFLGAAYQGYGQDAVVPEDSEGYLLTGNSSAVVSGRVAYVLGLEGPAVTVDTACSSSLVALHSACGSLRDGDCGLAVAGGVSVMAGPEVFTEFSRQGGLAVDGRCKAFSAEADGFGFAEGVAVVLLQRLSDARRAGRQVLGVVAGSAINQDGASNGLAAPSGVAQQRVIRKAWARAGITGADVAVVEAHGTGTRLGDPVEASALLATYGKSRGSSGPVLLGSVKSNIGHAQAAAGVAGVIKVV…
	a43	F76	26.7688	0.48436	MSGDNGMTEEKLRRYLKRTVTELDSVTARLREVEHRASDPIAIVGMACRFPGGVHNPGELWEFIVGGGDAVTEMPTDRGWDLDALFDPDPQRHGTSYSRHGAFLDGAADFDAAFFGISPREALAMDPQQRQVLETTWELFENAGIDPHSLRGSDTGVFLGAAYQGYGQDAVVPEDSEGYLLTGNSSAVVSGRVAYVLGLEGPAVTVDTACSSSLVALHSACGSLRDGDCGLAVAGGVSVMAGPEVFTEFSRQGGLAVDGRCKAFSAEADGFGFAEGVAVVLLQRLSDARRAGRQVLGVVAGSAINQDGASNGLAAPSGVAQQRVIRKAWARAGITGADVAVVEAHGTGTRLGDPVEASALLATYGKSRGSSGPVLLGSVKSNIGHAQAAAGVAGVIKVV…
	a42	F73	25.0162	0.682171	MSGDNGMTEEKLRRYLKRTVTELDSVTARLREVEHRASDPIAIVGMACRFPGGVHNPGELWEFIVGGGDAVTEMPTDRGWDLDALFDPDPQRHGTSYSRHGAFLDGAADFDAAFFGISPREALAMDPQQRQVLETTWELFENAGIDPHSLRGSDTGVFLGAAYQGYGQDAVVPEDSEGYLLTGNSSAVVSGRVAYVLGLEGPAVTVDTACSSSLVALHSACGSLRDGDCGLAVAGGVSVMAGPEVFTEFSRQGGLAVDGRCKAFSAEADGFGFAEGVAVVLLQRLSDARRAGRQVLGVVAGSAINQDGASNGLAAPSGVAQQRVIRKAWARAGITGADVAVVEAHGTGTRLGDPVEASALLATYGKSRGSSGPVLLGSVKSNIGHAQAAAGVAGVIKVV…
	a41	F72	27.8599	0.434818	MSGDNGMTEEKLRRYLKRTVTELDSVTARLREVEHRASDPIAIVGMACRFPGGVHNPGELWEFIVGGGDAVTEMPTDRGWDLDALFDPDPQRHGTSYSRHGAFLDGAADFDAAFFGISPREALAMDPQQRQVLETTWELFENAGIDPHSLRGSDTGVFLGAAYQGYGQDAVVPEDSEGYLLTGNSSAVVSGRVAYVLGLEGPAVTVDTACSSSLVALHSACGSLRDGDCGLAVAGGVSVMAGPEVFTEFSRQGGLAVDGRCKAFSAEADGFGFAEGVAVVLLQRLSDARRAGRQVLGVVAGSAINQDGASNGLAAPSGVAQQRVIRKAWARAGITGADVAVVEAHGTGTRLGDPVEASALLATYGKSRGSSGPVLLGSVKSNIGHAQAAAGVAGVIKVV…
	a40	F71	25.2859	0.822955	MSGDNGMTEEKLRRYLKRTVTELDSVTARLREVEHRASDPIAIVGMACRFPGGVHNPGELWEFIVGGGDAVTEMPTDRGWDLDALFDPDPQRHGTSYSRHGAFLDGAADFDAAFFGISPREALAMDPQQRQVLETTWELFENAGIDPHSLRGSDTGVFLGAAYQGYGQDAVVPEDSEGYLLTGNSSAVVSGRVAYVLGLEGPAVTVDTACSSSLVALHSACGSLRDGDCGLAVAGGVSVMAGPEVFTEFSRQGGLAVDGRCKAFSAEADGFGFAEGVAVVLLQRLSDARRAGRQVLGVVAGSAINQDGASNGLAAPSGVAQQRVIRKAWARAGITGADVAVVEAHGTGTRLGDPVEASALLATYGKSRGSSGPVLLGSVKSNIGHAQAAAGVAGVIKVV…
	a39	F69	26.2752	0.991022	MSGDNGMTEEKLRRYLKRTVTELDSVTARLREVEHRASDPIAIVGMACRFPGGVHNPGELWEFIVGGGDAVTEMPTDRGWDLDALFDPDPQRHGTSYSRHGAFLDGAADFDAAFFGISPREALAMDPQQRQVLETTWELFENAGIDPHSLRGSDTGVFLGAAYQGYGQDAVVPEDSEGYLLTGNSSAVVSGRVAYVLGLEGPAVTVDTACSSSLVALHSACGSLRDGDCGLAVAGGVSVMAGPEVFTEFSRQGGLAVDGRCKAFSAEADGFGFAEGVAVVLLQRLSDARRAGRQVLGVVAGSAINQDGASNGLAAPSGVAQQRVIRKAWARAGITGADVAVVEAHGTGTRLGDPVEASALLATYGKSRGSSGPVLLGSVKSNIGHAQAAAGVAGVIKVV…
	a38	F66	25.7464	0.939523	MSGDNGMTEEKLRRYLKRTVTELDSVTARLREVEHRASDPIAIVGMACRFPGGVHNPGELWEFIVGGGDAVTEMPTDRGWDLDALFDPDPQRHGTSYSRHGAFLDGAADFDAAFFGISPREALAMDPQQRQVLETTWELFENAGIDPHSLRGSDTGVFLGAAYQGYGQDAVVPEDSEGYLLTGNSSAVVSGRVAYVLGLEGPAVTVDTACSSSLVALHSACGSLRDGDCGLAVAGGVSVMAGPEVFTEFSRQGGLAVDGRCKAFSAEADGFGFAEGVAVVLLQRLSDARRAGRQVLGVVAGSAINQDGASNGLAAPSGVAQQRVIRKAWARAGITGADVAVVEAHGTGTRLGDPVEASALLATYGKSRGSSGPVLLGSVKSNIGHAQAAAGVAGVIKVV…
	a37	F62	27.2054	0.182125	MSGDNGMTEEKLRRYLKRTVTELDSVTARLREVEHRASDPIAIVGMACRFPGGVHNPGELWEFIVGGGDAVTEMPTDRGWDLDALFDPDPQRHGTSYSRHGAFLDGAADFDAAFFGISPREALAMDPQQRQVLETTWELFENAGIDPHSLRGSDTGVFLGAAYQGYGQDAVVPEDSEGYLLTGNSSAVVSGRVAYVLGLEGPAVTVDTACSSSLVALHSACGSLRDGDCGLAVAGGVSVMAGPEVFTEFSRQGGLAVDGRCKAFSAEADGFGFAEGVAVVLLQRLSDARRAGRQVLGVVAGSAINQDGASNGLAAPSGVAQQRVIRKAWARAGITGADVAVVEAHGTGTRLGDPVEASALLATYGKSRGSSGPVLLGSVKSNIGHAQAAAGVAGVIKVV…
	a36	F61	24.6896	1.15411	MSGDNGMTEEKLRRYLKRTVTELDSVTARLREVEHRASDPIAIVGMACRFPGGVHNPGELWEFIVGGGDAVTEMPTDRGWDLDALFDPDPQRHGTSYSRHGAFLDGAADFDAAFFGISPREALAMDPQQRQVLETTWELFENAGIDPHSLRGSDTGVFLGAAYQGYGQDAVVPEDSEGYLLTGNSSAVVSGRVAYVLGLEGPAVTVDTACSSSLVALHSACGSLRDGDCGLAVAGGVSVMAGPEVFTEFSRQGGLAVDGRCKAFSAEADGFGFAEGVAVVLLQRLSDARRAGRQVLGVVAGSAINQDGASNGLAAPSGVAQQRVIRKAWARAGITGADVAVVEAHGTGTRLGDPVEASALLATYGKSRGSSGPVLLGSVKSNIGHAQAAAGVAGVIKVV…
	a35	F59	23.7944	0.753757	MSGDNGMTEEKLRRYLKRTVTELDSVTARLREVEHRASDPIAIVGMACRFPGGVHNPGELWEFIVGGGDAVTEMPTDRGWDLDALFDPDPQRHGTSYSRHGAFLDGAADFDAAFFGISPREALAMDPQQRQVLETTWELFENAGIDPHSLRGSDTGVFLGAAYQGYGQDAVVPEDSEGYLLTGNSSAVVSGRVAYVLGLEGPAVTVDTACSSSLVALHSACGSLRDGDCGLAVAGGVSVMAGPEVFTEFSRQGGLAVDGRCKAFSAEADGFGFAEGVAVVLLQRLSDARRAGRQVLGVVAGSAINQDGASNGLAAPSGVAQQRVIRKAWARAGITGADVAVVEAHGTGTRLGDPVEASALLATYGKSRGSSGPVLLGSVKSNIGHAQAAAGVAGVIKVV…
	e05	F58	23.345	0.411152	MSGDNGMTEEKLRRYLKRTVTELDSVTARLREVEHRASDPIAIVGMACRFPGGVHNPGELWEFIVGGGDAVTEMPTDRGWDLDALFDPDPQRHGTSYSRHGAFLDGAADFDAAFFGISPREALAMDPQQRQVLETTWELFENAGIDPHSLRGSDTGVFLGAAYQGYGQDAVVPEDSEGYLLTGNSSAVVSGRVAYVLGLEGPAVTVDTACSSSLVALHSACGSLRDGDCGLAVAGGVSVMAGPEVFTEFSRQGGLAVDGRCKAFSAEADGFGFAEGVAVVLLQRLSDARRAGRQVLGVVAGSAINQDGASNGLAAPSGVAQQRVIRKAWARAGITGADVAVVEAHGTGTRLGDPVEASALLATYGKSRGSSGPVLLGSVKSNIGHAQAAAGVAGVIKVV…
	a34	F57	23.5269	0.530889	MSGDNGMTEEKLRRYLKRTVTELDSVTARLREVEHRASDPIAIVGMACRFPGGVHNPGELWEFIVGGGDAVTEMPTDRGWDLDALFDPDPQRHGTSYSRHGAFLDGAADFDAAFFGISPREALAMDPQQRQVLETTWELFENAGIDPHSLRGSDTGVFLGAAYQGYGQDAVVPEDSEGYLLTGNSSAVVSGRVAYVLGLEGPAVTVDTACSSSLVALHSACGSLRDGDCGLAVAGGVSVMAGPEVFTEFSRQGGLAVDGRCKAFSAEADGFGFAEGVAVVLLQRLSDARRAGRQVLGVVAGSAINQDGASNGLAAPSGVAQQRVIRKAWARAGITGADVAVVEAHGTGTRLGDPVEASALLATYGKSRGSSGPVLLGSVKSNIGHAQAAAGVAGVIKVV…
	a33	F56	18.815	0.391907	MSGDNGMTEEKLRRYLKRTVTELDSVTARLREVEHRASDPIAIVGMACRFPGGVHNPGELWEFIVGGGDAVTEMPTDRGWDLDALFDPDPQRHGTSYSRHGAFLDGAADFDAAFFGISPREALAMDPQQRQVLETTWELFENAGIDPHSLRGSDTGVFLGAAYQGYGQDAVVPEDSEGYLLTGNSSAVVSGRVAYVLGLEGPAVTVDTACSSSLVALHSACGSLRDGDCGLAVAGGVSVMAGPEVFTEFSRQGGLAVDGRCKAFSAEADGFGFAEGVAVVLLQRLSDARRAGRQVLGVVAGSAINQDGASNGLAAPSGVAQQRVIRKAWARAGITGADVAVVEAHGTGTRLGDPVEASALLATYGKSRGSSGPVLLGSVKSNIGHAQAAAGVAGVIKVV…
	a32	F54	18.3376	0.202916	MSGDNGMTEEKLRRYLKRTVTELDSVTARLREVEHRASDPIAIVGMACRFPGGVHNPGELWEFIVGGGDAVTEMPTDRGWDLDALFDPDPQRHGTSYSRHGAFLDGAADFDAAFFGISPREALAMDPQQRQVLETTWELFENAGIDPHSLRGSDTGVFLGAAYQGYGQDAVVPEDSEGYLLTGNSSAVVSGRVAYVLGLEGPAVTVDTACSSSLVALHSACGSLRDGDCGLAVAGGVSVMAGPEVFTEFSRQGGLAVDGRCKAFSAEADGFGFAEGVAVVLLQRLSDARRAGRQVLGVVAGSAINQDGASNGLAAPSGVAQQRVIRKAWARAGITGADVAVVEAHGTGTRLGDPVEASALLATYGKSRGSSGPVLLGSVKSNIGHAQAAAGVAGVIKVV…
	a31	F53	17.9801	0.495003	MSGDNGMTEEKLRRYLKRTVTELDSVTARLREVEHRASDPIAIVGMACRFPGGVHNPGELWEFIVGGGDAVTEMPTDRGWDLDALFDPDPQRHGTSYSRHGAFLDGAADFDAAFFGISPREALAMDPQQRQVLETTWELFENAGIDPHSLRGSDTGVFLGAAYQGYGQDAVVPEDSEGYLLTGNSSAVVSGRVAYVLGLEGPAVTVDTACSSSLVALHSACGSLRDGDCGLAVAGGVSVMAGPEVFTEFSRQGGLAVDGRCKAFSAEADGFGFAEGVAVVLLQRLSDARRAGRQVLGVVAGSAINQDGASNGLAAPSGVAQQRVIRKAWARAGITGADVAVVEAHGTGTRLGDPVEASALLATYGKSRGSSGPVLLGSVKSNIGHAQAAAGVAGVIKVV…
	a30	F52	14.993	0.353099	MSGDNGMTEEKLRRYLKRTVTELDSVTARLREVEHRASDPIAIVGMACRFPGGVHNPGELWEFIVGGGDAVTEMPTDRGWDLDALFDPDPQRHGTSYSRHGAFLDGAADFDAAFFGISPREALAMDPQQRQVLETTWELFENAGIDPHSLRGSDTGVFLGAAYQGYGQDAVVPEDSEGYLLTGNSSAVVSGRVAYVLGLEGPAVTVDTACSSSLVALHSACGSLRDGDCGLAVAGGVSVMAGPEVFTEFSRQGGLAVDGRCKAFSAEADGFGFAEGVAVVLLQRLSDARRAGRQVLGVVAGSAINQDGASNGLAAPSGVAQQRVIRKAWARAGITGADVAVVEAHGTGTRLGDPVEASALLATYGKSRGSSGPVLLGSVKSNIGHAQAAAGVAGVIKVV…
	a29	F51	15.1048	0.443814	MSGDNGMTEEKLRRYLKRTVTELDSVTARLREVEHRASDPIAIVGMACRFPGGVHNPGELWEFIVGGGDAVTEMPTDRGWDLDALFDPDPQRHGTSYSRHGAFLDGAADFDAAFFGISPREALAMDPQQRQVLETTWELFENAGIDPHSLRGSDTGVFLGAAYQGYGQDAVVPEDSEGYLLTGNSSAVVSGRVAYVLGLEGPAVTVDTACSSSLVALHSACGSLRDGDCGLAVAGGVSVMAGPEVFTEFSRQGGLAVDGRCKAFSAEADGFGFAEGVAVVLLQRLSDARRAGRQVLGVVAGSAINQDGASNGLAAPSGVAQQRVIRKAWARAGITGADVAVVEAHGTGTRLGDPVEASALLATYGKSRGSSGPVLLGSVKSNIGHAQAAAGVAGVIKVV…
	a28	F50	14.4227	0.15033	MSGDNGMTEEKLRRYLKRTVTELDSVTARLREVEHRASDPIAIVGMACRFPGGVHNPGELWEFIVGGGDAVTEMPTDRGWDLDALFDPDPQRHGTSYSRHGAFLDGAADFDAAFFGISPREALAMDPQQRQVLETTWELFENAGIDPHSLRGSDTGVFLGAAYQGYGQDAVVPEDSEGYLLTGNSSAVVSGRVAYVLGLEGPAVTVDTACSSSLVALHSACGSLRDGDCGLAVAGGVSVMAGPEVFTEFSRQGGLAVDGRCKAFSAEADGFGFAEGVAVVLLQRLSDARRAGRQVLGVVAGSAINQDGASNGLAAPSGVAQQRVIRKAWARAGITGADVAVVEAHGTGTRLGDPVEASALLATYGKSRGSSGPVLLGSVKSNIGHAQAAAGVAGVIKVV…
	a27	F49	14.6622	0.404772	MSGDNGMTEEKLRRYLKRTVTELDSVTARLREVEHRASDPIAIVGMACRFPGGVHNPGELWEFIVGGGDAVTEMPTDRGWDLDALFDPDPQRHGTSYSRHGAFLDGAADFDAAFFGISPREALAMDPQQRQVLETTWELFENAGIDPHSLRGSDTGVFLGAAYQGYGQDAVVPEDSEGYLLTGNSSAVVSGRVAYVLGLEGPAVTVDTACSSSLVALHSACGSLRDGDCGLAVAGGVSVMAGPEVFTEFSRQGGLAVDGRCKAFSAEADGFGFAEGVAVVLLQRLSDARRAGRQVLGVVAGSAINQDGASNGLAAPSGVAQQRVIRKAWARAGITGADVAVVEAHGTGTRLGDPVEASALLATYGKSRGSSGPVLLGSVKSNIGHAQAAAGVAGVIKVV…
	a26	F47	15.7925	0.661993	MSGDNGMTEEKLRRYLKRTVTELDSVTARLREVEHRASDPIAIVGMACRFPGGVHNPGELWEFIVGGGDAVTEMPTDRGWDLDALFDPDPQRHGTSYSRHGAFLDGAADFDAAFFGISPREALAMDPQQRQVLETTWELFENAGIDPHSLRGSDTGVFLGAAYQGYGQDAVVPEDSEGYLLTGNSSAVVSGRVAYVLGLEGPAVTVDTACSSSLVALHSACGSLRDGDCGLAVAGGVSVMAGPEVFTEFSRQGGLAVDGRCKAFSAEADGFGFAEGVAVVLLQRLSDARRAGRQVLGVVAGSAINQDGASNGLAAPSGVAQQRVIRKAWARAGITGADVAVVEAHGTGTRLGDPVEASALLATYGKSRGSSGPVLLGSVKSNIGHAQAAAGVAGVIKVV…
	a25	F46	15.6529	0.504277	MSGDNGMTEEKLRRYLKRTVTELDSVTARLREVEHRASDPIAIVGMACRFPGGVHNPGELWEFIVGGGDAVTEMPTDRGWDLDALFDPDPQRHGTSYSRHGAFLDGAADFDAAFFGISPREALAMDPQQRQVLETTWELFENAGIDPHSLRGSDTGVFLGAAYQGYGQDAVVPEDSEGYLLTGNSSAVVSGRVAYVLGLEGPAVTVDTACSSSLVALHSACGSLRDGDCGLAVAGGVSVMAGPEVFTEFSRQGGLAVDGRCKAFSAEADGFGFAEGVAVVLLQRLSDARRAGRQVLGVVAGSAINQDGASNGLAAPSGVAQQRVIRKAWARAGITGADVAVVEAHGTGTRLGDPVEASALLATYGKSRGSSGPVLLGSVKSNIGHAQAAAGVAGVIKVV…
	a24	F45	13.2499	0.325454	MSGDNGMTEEKLRRYLKRTVTELDSVTARLREVEHRASDPIAIVGMACRFPGGVHNPGELWEFIVGGGDAVTEMPTDRGWDLDALFDPDPQRHGTSYSRHGAFLDGAADFDAAFFGISPREALAMDPQQRQVLETTWELFENAGIDPHSLRGSDTGVFLGAAYQGYGQDAVVPEDSEGYLLTGNSSAVVSGRVAYVLGLEGPAVTVDTACSSSLVALHSACGSLRDGDCGLAVAGGVSVMAGPEVFTEFSRQGGLAVDGRCKAFSAEADGFGFAEGVAVVLLQRLSDARRAGRQVLGVVAGSAINQDGASNGLAAPSGVAQQRVIRKAWARAGITGADVAVVEAHGTGTRLGDPVEASALLATYGKSRGSSGPVLLGSVKSNIGHAQAAAGVAGVIKVV…
	e04	F43	14.9993	0.175163	MSGDNGMTEEKLRRYLKRTVTELDSVTARLREVEHRASDPIAIVGMACRFPGGVHNPGELWEFIVGGGDAVTEMPTDRGWDLDALFDPDPQRHGTSYSRHGAFLDGAADFDAAFFGISPREALAMDPQQRQVLETTWELFENAGIDPHSLRGSDTGVFLGAAYQGYGQDAVVPEDSEGYLLTGNSSAVVSGRVAYVLGLEGPAVTVDTACSSSLVALHSACGSLRDGDCGLAVAGGVSVMAGPEVFTEFSRQGGLAVDGRCKAFSAEADGFGFAEGVAVVLLQRLSDARRAGRQVLGVVAGSAINQDGASNGLAAPSGVAQQRVIRKAWARAGITGADVAVVEAHGTGTRLGDPVEASALLATYGKSRGSSGPVLLGSVKSNIGHAQAAAGVAGVIKVV…
	a23	F42	20.1558	0.688395	MSGDNGMTEEKLRRYLKRTVTELDSVTARLREVEHRASDPIAIVGMACRFPGGVHNPGELWEFIVGGGDAVTEMPTDRGWDLDALFDPDPQRHGTSYSRHGAFLDGAADFDAAFFGISPREALAMDPQQRQVLETTWELFENAGIDPHSLRGSDTGVFLGAAYQGYGQDAVVPEDSEGYLLTGNSSAVVSGRVAYVLGLEGPAVTVDTACSSSLVALHSACGSLRDGDCGLAVAGGVSVMAGPEVFTEFSRQGGLAVDGRCKAFSAEADGFGFAEGVAVVLLQRLSDARRAGRQVLGVVAGSAINQDGASNGLAAPSGVAQQRVIRKAWARAGITGADVAVVEAHGTGTRLGDPVEASALLATYGKSRGSSGPVLLGSVKSNIGHAQAAAGVAGVIKVV…
	a22	F38	20.2627	0.361915	MSGDNGMTEEKLRRYLKRTVTELDSVTARLREVEHRASDPIAIVGMACRFPGGVHNPGELWEFIVGGGDAVTEMPTDRGWDLDALFDPDPQRHGTSYSRHGAFLDGAADFDAAFFGISPREALAMDPQQRQVLETTWELFENAGIDPHSLRGSDTGVFLGAAYQGYGQDAVVPEDSEGYLLTGNSSAVVSGRVAYVLGLEGPAVTVDTACSSSLVALHSACGSLRDGDCGLAVAGGVSVMAGPEVFTEFSRQGGLAVDGRCKAFSAEADGFGFAEGVAVVLLQRLSDARRAGRQVLGVVAGSAINQDGASNGLAAPSGVAQQRVIRKAWARAGITGADVAVVEAHGTGTRLGDPVEASALLATYGKSRGSSGPVLLGSVKSNIGHAQAAAGVAGVIKVV…
	e03	F36	20.7028	0.376701	MSGDNGMTEEKLRRYLKRTVTELDSVTARLREVEHRASDPIAIVGMACRFPGGVHNPGELWEFIVGGGDAVTEMPTDRGWDLDALFDPDPQRHGTSYSRHGAFLDGAADFDAAFFGISPREALAMDPQQRQVLETTWELFENAGIDPHSLRGSDTGVFLGAAYQGYGQDAVVPEDSEGYLLTGNSSAVVSGRVAYVLGLEGPAVTVDTACSSSLVALHSACGSLRDGDCGLAVAGGVSVMAGPEVFTEFSRQGGLAVDGRCKAFSAEADGFGFAEGVAVVLLQRLSDARRAGRQVLGVVAGSAINQDGASNGLAAPSGVAQQRVIRKAWARAGITGADVAVVEAHGTGTRLGDPVEASALLATYGKSRGSSGPVLLGSVKSNIGHAQAAAGVAGVIKVV…
	a21	F35	22.4505	1.43339	MSGDNGMTEEKLRRYLKRTVTELDSVTARLREVEHRASDPIAIVGMACRFPGGVHNPGELWEFIVGGGDAVTEMPTDRGWDLDALFDPDPQRHGTSYSRHGAFLDGAADFDAAFFGISPREALAMDPQQRQVLETTWELFENAGIDPHSLRGSDTGVFLGAAYQGYGQDAVVPEDSEGYLLTGNSSAVVSGRVAYVLGLEGPAVTVDTACSSSLVALHSACGSLRDGDCGLAVAGGVSVMAGPEVFTEFSRQGGLAVDGRCKAFSAEADGFGFAEGVAVVLLQRLSDARRAGRQVLGVVAGSAINQDGASNGLAAPSGVAQQRVIRKAWARAGITGADVAVVEAHGTGTRLGDPVEASALLATYGKSRGSSGPVLLGSVKSNIGHAQAAAGVAGVIKVV…
	a20	F34	22.8647	0.457971	MSGDNGMTEEKLRRYLKRTVTELDSVTARLREVEHRASDPIAIVGMACRFPGGVHNPGELWEFIVGGGDAVTEMPTDRGWDLDALFDPDPQRHGTSYSRHGAFLDGAADFDAAFFGISPREALAMDPQQRQVLETTWELFENAGIDPHSLRGSDTGVFLGAAYQGYGQDAVVPEDSEGYLLTGNSSAVVSGRVAYVLGLEGPAVTVDTACSSSLVALHSACGSLRDGDCGLAVAGGVSVMAGPEVFTEFSRQGGLAVDGRCKAFSAEADGFGFAEGVAVVLLQRLSDARRAGRQVLGVVAGSAINQDGASNGLAAPSGVAQQRVIRKAWARAGITGADVAVVEAHGTGTRLGDPVEASALLATYGKSRGSSGPVLLGSVKSNIGHAQAAAGVAGVIKVV…
	a19	F33	20.7424	0.110538	MSGDNGMTEEKLRRYLKRTVTELDSVTARLREVEHRASDPIAIVGMACRFPGGVHNPGELWEFIVGGGDAVTEMPTDRGWDLDALFDPDPQRHGTSYSRHGAFLDGAADFDAAFFGISPREALAMDPQQRQVLETTWELFENAGIDPHSLRGSDTGVFLGAAYQGYGQDAVVPEDSEGYLLTGNSSAVVSGRVAYVLGLEGPAVTVDTACSSSLVALHSACGSLRDGDCGLAVAGGVSVMAGPEVFTEFSRQGGLAVDGRCKAFSAEADGFGFAEGVAVVLLQRLSDARRAGRQVLGVVAGSAINQDGASNGLAAPSGVAQQRVIRKAWARAGITGADVAVVEAHGTGTRLGDPVEASALLATYGKSRGSSGPVLLGSVKSNIGHAQAAAGVAGVIKVV…
	a18	F32	22.7863	0.0378785	MSGDNGMTEEKLRRYLKRTVTELDSVTARLREVEHRASDPIAIVGMACRFPGGVHNPGELWEFIVGGGDAVTEMPTDRGWDLDALFDPDPQRHGTSYSRHGAFLDGAADFDAAFFGISPREALAMDPQQRQVLETTWELFENAGIDPHSLRGSDTGVFLGAAYQGYGQDAVVPEDSEGYLLTGNSSAVVSGRVAYVLGLEGPAVTVDTACSSSLVALHSACGSLRDGDCGLAVAGGVSVMAGPEVFTEFSRQGGLAVDGRCKAFSAEADGFGFAEGVAVVLLQRLSDARRAGRQVLGVVAGSAINQDGASNGLAAPSGVAQQRVIRKAWARAGITGADVAVVEAHGTGTRLGDPVEASALLATYGKSRGSSGPVLLGSVKSNIGHAQAAAGVAGVIKVV…
	a17	F30	18.2619	0.823697	MSGDNGMTEEKLRRYLKRTVTELDSVTARLREVEHRASDPIAIVGMACRFPGGVHNPGELWEFIVGGGDAVTEMPTDRGWDLDALFDPDPQRHGTSYSRHGAFLDGAADFDAAFFGISPREALAMDPQQRQVLETTWELFENAGIDPHSLRGSDTGVFLGAAYQGYGQDAVVPEDSEGYLLTGNSSAVVSGRVAYVLGLEGPAVTVDTACSSSLVALHSACGSLRDGDCGLAVAGGVSVMAGPEVFTEFSRQGGLAVDGRCKAFSAEADGFGFAEGVAVVLLQRLSDARRAGRQVLGVVAGSAINQDGASNGLAAPSGVAQQRVIRKAWARAGITGADVAVVEAHGTGTRLGDPVEASALLATYGKSRGSSGPVLLGSVKSNIGHAQAAAGVAGVIKVV…
	a16	F28	17.2502	0.90152	MSGDNGMTEEKLRRYLKRTVTELDSVTARLREVEHRASDPIAIVGMACRFPGGVHNPGELWEFIVGGGDAVTEMPTDRGWDLDALFDPDPQRHGTSYSRHGAFLDGAADFDAAFFGISPREALAMDPQQRQVLETTWELFENAGIDPHSLRGSDTGVFLGAAYQGYGQDAVVPEDSEGYLLTGNSSAVVSGRVAYVLGLEGPAVTVDTACSSSLVALHSACGSLRDGDCGLAVAGGVSVMAGPEVFTEFSRQGGLAVDGRCKAFSAEADGFGFAEGVAVVLLQRLSDARRAGRQVLGVVAGSAINQDGASNGLAAPSGVAQQRVIRKAWARAGITGADVAVVEAHGTGTRLGDPVEASALLATYGKSRGSSGPVLLGSVKSNIGHAQAAAGVAGVIKVV…
	a15	F27	18.5596	0.19303	MSGDNGMTEEKLRRYLKRTVTELDSVTARLREVEHRASDPIAIVGMACRFPGGVHNPGELWEFIVGGGDAVTEMPTDRGWDLDALFDPDPQRHGTSYSRHGAFLDGAADFDAAFFGISPREALAMDPQQRQVLETTWELFENAGIDPHSLRGSDTGVFLGAAYQGYGQDAVVPEDSEGYLLTGNSSAVVSGRVAYVLGLEGPAVTVDTACSSSLVALHSACGSLRDGDCGLAVAGGVSVMAGPEVFTEFSRQGGLAVDGRCKAFSAEADGFGFAEGVAVVLLQRLSDARRAGRQVLGVVAGSAINQDGASNGLAAPSGVAQQRVIRKAWARAGITGADVAVVEAHGTGTRLGDPVEASALLATYGKSRGSSGPVLLGSVKSNIGHAQAAAGVAGVIKVV…
	a14	F26	17.365	0.409414	MSGDNGMTEEKLRRYLKRTVTELDSVTARLREVEHRASDPIAIVGMACRFPGGVHNPGELWEFIVGGGDAVTEMPTDRGWDLDALFDPDPQRHGTSYSRHGAFLDGAADFDAAFFGISPREALAMDPQQRQVLETTWELFENAGIDPHSLRGSDTGVFLGAAYQGYGQDAVVPEDSEGYLLTGNSSAVVSGRVAYVLGLEGPAVTVDTACSSSLVALHSACGSLRDGDCGLAVAGGVSVMAGPEVFTEFSRQGGLAVDGRCKAFSAEADGFGFAEGVAVVLLQRLSDARRAGRQVLGVVAGSAINQDGASNGLAAPSGVAQQRVIRKAWARAGITGADVAVVEAHGTGTRLGDPVEASALLATYGKSRGSSGPVLLGSVKSNIGHAQAAAGVAGVIKVV…
	a13	F25	19.8831	1.07558	MSGDNGMTEEKLRRYLKRTVTELDSVTARLREVEHRASDPIAIVGMACRFPGGVHNPGELWEFIVGGGDAVTEMPTDRGWDLDALFDPDPQRHGTSYSRHGAFLDGAADFDAAFFGISPREALAMDPQQRQVLETTWELFENAGIDPHSLRGSDTGVFLGAAYQGYGQDAVVPEDSEGYLLTGNSSAVVSGRVAYVLGLEGPAVTVDTACSSSLVALHSACGSLRDGDCGLAVAGGVSVMAGPEVFTEFSRQGGLAVDGRCKAFSAEADGFGFAEGVAVVLLQRLSDARRAGRQVLGVVAGSAINQDGASNGLAAPSGVAQQRVIRKAWARAGITGADVAVVEAHGTGTRLGDPVEASALLATYGKSRGSSGPVLLGSVKSNIGHAQAAAGVAGVIKVV…
	a12	F24	19.2715	0.266167	MSGDNGMTEEKLRRYLKRTVTELDSVTARLREVEHRASDPIAIVGMACRFPGGVHNPGELWEFIVGGGDAVTEMPTDRGWDLDALFDPDPQRHGTSYSRHGAFLDGAADFDAAFFGISPREALAMDPQQRQVLETTWELFENAGIDPHSLRGSDTGVFLGAAYQGYGQDAVVPEDSEGYLLTGNSSAVVSGRVAYVLGLEGPAVTVDTACSSSLVALHSACGSLRDGDCGLAVAGGVSVMAGPEVFTEFSRQGGLAVDGRCKAFSAEADGFGFAEGVAVVLLQRLSDARRAGRQVLGVVAGSAINQDGASNGLAAPSGVAQQRVIRKAWARAGITGADVAVVEAHGTGTRLGDPVEASALLATYGKSRGSSGPVLLGSVKSNIGHAQAAAGVAGVIKVV…
	a11	F23	21.2334	0.263966	MSGDNGMTEEKLRRYLKRTVTELDSVTARLREVEHRASDPIAIVGMACRFPGGVHNPGELWEFIVGGGDAVTEMPTDRGWDLDALFDPDPQRHGTSYSRHGAFLDGAADFDAAFFGISPREALAMDPQQRQVLETTWELFENAGIDPHSLRGSDTGVFLGAAYQGYGQDAVVPEDSEGYLLTGNSSAVVSGRVAYVLGLEGPAVTVDTACSSSLVALHSACGSLRDGDCGLAVAGGVSVMAGPEVFTEFSRQGGLAVDGRCKAFSAEADGFGFAEGVAVVLLQRLSDARRAGRQVLGVVAGSAINQDGASNGLAAPSGVAQQRVIRKAWARAGITGADVAVVEAHGTGTRLGDPVEASALLATYGKSRGSSGPVLLGSVKSNIGHAQAAAGVAGVIKVV…
	a10	F21	23.1763	0.444982	MSGDNGMTEEKLRRYLKRTVTELDSVTARLREVEHRASDPIAIVGMACRFPGGVHNPGELWEFIVGGGDAVTEMPTDRGWDLDALFDPDPQRHGTSYSRHGAFLDGAADFDAAFFGISPREALAMDPQQRQVLETTWELFENAGIDPHSLRGSDTGVFLGAAYQGYGQDAVVPEDSEGYLLTGNSSAVVSGRVAYVLGLEGPAVTVDTACSSSLVALHSACGSLRDGDCGLAVAGGVSVMAGPEVFTEFSRQGGLAVDGRCKAFSAEADGFGFAEGVAVVLLQRLSDARRAGRQVLGVVAGSAINQDGASNGLAAPSGVAQQRVIRKAWARAGITGADVAVVEAHGTGTRLGDPVEASALLATYGKSRGSSGPVLLGSVKSNIGHAQAAAGVAGVIKVV…
	a09	F19	24.8278	0.334996	MSGDNGMTEEKLRRYLKRTVTELDSVTARLREVEHRASDPIAIVGMACRFPGGVHNPGELWEFIVGGGDAVTEMPTDRGWDLDALFDPDPQRHGTSYSRHGAFLDGAADFDAAFFGISPREALAMDPQQRQVLETTWELFENAGIDPHSLRGSDTGVFLGAAYQGYGQDAVVPEDSEGYLLTGNSSAVVSGRVAYVLGLEGPAVTVDTACSSSLVALHSACGSLRDGDCGLAVAGGVSVMAGPEVFTEFSRQGGLAVDGRCKAFSAEADGFGFAEGVAVVLLQRLSDARRAGRQVLGVVAGSAINQDGASNGLAAPSGVAQQRVIRKAWARAGITGADVAVVEAHGTGTRLGDPVEASALLATYGKSRGSSGPVLLGSVKSNIGHAQAAAGVAGVIKVV…
	e02	F18	31.6785	0.961389	MSGDNGMTEEKLRRYLKRTVTELDSVTARLREVEHRASDPIAIVGMACRFPGGVHNPGELWEFIVGGGDAVTEMPTDRGWDLDALFDPDPQRHGTSYSRHGAFLDGAADFDAAFFGISPREALAMDPQQRQVLETTWELFENAGIDPHSLRGSDTGVFLGAAYQGYGQDAVVPEDSEGYLLTGNSSAVVSGRVAYVLGLEGPAVTVDTACSSSLVALHSACGSLRDGDCGLAVAGGVSVMAGPEVFTEFSRQGGLAVDGRCKAFSAEADGFGFAEGVAVVLLQRLSDARRAGRQVLGVVAGSAINQDGASNGLAAPSGVAQQRVIRKAWARAGITGADVAVVEAHGTGTRLGDPVEASALLATYGKSRGSSGPVLLGSVKSNIGHAQAAAGVAGVIKVV…
	a08	F17	25.7736	0.372593	MSGDNGMTEEKLRRYLKRTVTELDSVTARLREVEHRASDPIAIVGMACRFPGGVHNPGELWEFIVGGGDAVTEMPTDRGWDLDALFDPDPQRHGTSYSRHGAFLDGAADFDAAFFGISPREALAMDPQQRQVLETTWELFENAGIDPHSLRGSDTGVFLGAAYQGYGQDAVVPEDSEGYLLTGNSSAVVSGRVAYVLGLEGPAVTVDTACSSSLVALHSACGSLRDGDCGLAVAGGVSVMAGPEVFTEFSRQGGLAVDGRCKAFSAEADGFGFAEGVAVVLLQRLSDARRAGRQVLGVVAGSAINQDGASNGLAAPSGVAQQRVIRKAWARAGITGADVAVVEAHGTGTRLGDPVEASALLATYGKSRGSSGPVLLGSVKSNIGHAQAAAGVAGVIKVV…
	a07	F15	27.6981	1.71721	MSGDNGMTEEKLRRYLKRTVTELDSVTARLREVEHRASDPIAIVGMACRFPGGVHNPGELWEFIVGGGDAVTEMPTDRGWDLDALFDPDPQRHGTSYSRHGAFLDGAADFDAAFFGISPREALAMDPQQRQVLETTWELFENAGIDPHSLRGSDTGVFLGAAYQGYGQDAVVPEDSEGYLLTGNSSAVVSGRVAYVLGLEGPAVTVDTACSSSLVALHSACGSLRDGDCGLAVAGGVSVMAGPEVFTEFSRQGGLAVDGRCKAFSAEADGFGFAEGVAVVLLQRLSDARRAGRQVLGVVAGSAINQDGASNGLAAPSGVAQQRVIRKAWARAGITGADVAVVEAHGTGTRLGDPVEASALLATYGKSRGSSGPVLLGSVKSNIGHAQAAAGVAGVIKVV…
	a06	F11	31.5299	0.922232	MSGDNGMTEEKLRRYLKRTVTELDSVTARLREVEHRASDPIAIVGMACRFPGGVHNPGELWEFIVGGGDAVTEMPTDRGWDLDALFDPDPQRHGTSYSRHGAFLDGAADFDAAFFGISPREALAMDPQQRQVLETTWELFENAGIDPHSLRGSDTGVFLGAAYQGYGQDAVVPEDSEGYLLTGNSSAVVSGRVAYVLGLEGPAVTVDTACSSSLVALHSACGSLRDGDCGLAVAGGVSVMAGPEVFTEFSRQGGLAVDGRCKAFSAEADGFGFAEGVAVVLLQRLSDARRAGRQVLGVVAGSAINQDGASNGLAAPSGVAQQRVIRKAWARAGITGADVAVVEAHGTGTRLGDPVEASALLATYGKSRGSSGPVLLGSVKSNIGHAQAAAGVAGVIKVV…
	a05	F09	28.0342	1.53842	MSGDNGMTEEKLRRYLKRTVTELDSVTARLREVEHRASDPIAIVGMACRFPGGVHNPGELWEFIVGGGDAVTEMPTDRGWDLDALFDPDPQRHGTSYSRHGAFLDGAADFDAAFFGISPREALAMDPQQRQVLETTWELFENAGIDPHSLRGSDTGVFLGAAYQGYGQDAVVPEDSEGYLLTGNSSAVVSGRVAYVLGLEGPAVTVDTACSSSLVALHSACGSLRDGDCGLAVAGGVSVMAGPEVFTEFSRQGGLAVDGRCKAFSAEADGFGFAEGVAVVLLQRLSDARRAGRQVLGVVAGSAINQDGASNGLAAPSGVAQQRVIRKAWARAGITGADVAVVEAHGTGTRLGDPVEASALLATYGKSRGSSGPVLLGSVKSNIGHAQAAAGVAGVIKVV…
	e01	F08	29.2773	0.472552	MSGDNGMTEEKLRRYLKRTVTELDSVTARLREVEHRASDPIAIVGMACRFPGGVHNPGELWEFIVGGGDAVTEMPTDRGWDLDALFDPDPQRHGTSYSRHGAFLDGAADFDAAFFGISPREALAMDPQQRQVLETTWELFENAGIDPHSLRGSDTGVFLGAAYQGYGQDAVVPEDSEGYLLTGNSSAVVSGRVAYVLGLEGPAVTVDTACSSSLVALHSACGSLRDGDCGLAVAGGVSVMAGPEVFTEFSRQGGLAVDGRCKAFSAEADGFGFAEGVAVVLLQRLSDARRAGRQVLGVVAGSAINQDGASNGLAAPSGVAQQRVIRKAWARAGITGADVAVVEAHGTGTRLGDPVEASALLATYGKSRGSSGPVLLGSVKSNIGHAQAAAGVAGVIKVV…
	a04	F07	28.6393	0.511612	MSGDNGMTEEKLRRYLKRTVTELDSVTARLREVEHRASDPIAIVGMACRFPGGVHNPGELWEFIVGGGDAVTEMPTDRGWDLDALFDPDPQRHGTSYSRHGAFLDGAADFDAAFFGISPREALAMDPQQRQVLETTWELFENAGIDPHSLRGSDTGVFLGAAYQGYGQDAVVPEDSEGYLLTGNSSAVVSGRVAYVLGLEGPAVTVDTACSSSLVALHSACGSLRDGDCGLAVAGGVSVMAGPEVFTEFSRQGGLAVDGRCKAFSAEADGFGFAEGVAVVLLQRLSDARRAGRQVLGVVAGSAINQDGASNGLAAPSGVAQQRVIRKAWARAGITGADVAVVEAHGTGTRLGDPVEASALLATYGKSRGSSGPVLLGSVKSNIGHAQAAAGVAGVIKVV…
	a03	F03	27.9903	0.96324	MSGDNGMTEEKLRRYLKRTVTELDSVTARLREVEHRASDPIAIVGMACRFPGGVHNPGELWEFIVGGGDAVTEMPTDRGWDLDALFDPDPQRHGTSYSRHGAFLDGAADFDAAFFGISPREALAMDPQQRQVLETTWELFENAGIDPHSLRGSDTGVFLGAAYQGYGQDAVVPEDSEGYLLTGNSSAVVSGRVAYVLGLEGPAVTVDTACSSSLVALHSACGSLRDGDCGLAVAGGVSVMAGPEVFTEFSRQGGLAVDGRCKAFSAEADGFGFAEGVAVVLLQRLSDARRAGRQVLGVVAGSAINQDGASNGLAAPSGVAQQRVIRKAWARAGITGADVAVVEAHGTGTRLGDPVEASALLATYGKSRGSSGPVLLGSVKSNIGHAQAAAGVAGVIKVV…
	a02	F02	27.5294	0.604146	MSGDNGMTEEKLRRYLKRTVTELDSVTARLREVEHRASDPIAIVGMACRFPGGVHNPGELWEFIVGGGDAVTEMPTDRGWDLDALFDPDPQRHGTSYSRHGAFLDGAADFDAAFFGISPREALAMDPQQRQVLETTWELFENAGIDPHSLRGSDTGVFLGAAYQGYGQDAVVPEDSEGYLLTGNSSAVVSGRVAYVLGLEGPAVTVDTACSSSLVALHSACGSLRDGDCGLAVAGGVSVMAGPEVFTEFSRQGGLAVDGRCKAFSAEADGFGFAEGVAVVLLQRLSDARRAGRQVLGVVAGSAINQDGASNGLAAPSGVAQQRVIRKAWARAGITGADVAVVEAHGTGTRLGDPVEASALLATYGKSRGSSGPVLLGSVKSNIGHAQAAAGVAGVIKVV…
	a01	F01	26.8309	0.186949	MSGDNGMTEEKLRRYLKRTVTELDSVTARLREVEHRASDPIAIVGMACRFPGGVHNPGELWEFIVGGGDAVTEMPTDRGWDLDALFDPDPQRHGTSYSRHGAFLDGAADFDAAFFGISPREALAMDPQQRQVLETTWELFENAGIDPHSLRGSDTGVFLGAAYQGYGQDAVVPEDSEGYLLTGNSSAVVSGRVAYVLGLEGPAVTVDTACSSSLVALHSACGSLRDGDCGLAVAGGVSVMAGPEVFTEFSRQGGLAVDGRCKAFSAEADGFGFAEGVAVVLLQRLSDARRAGRQVLGVVAGSAINQDGASNGLAAPSGVAQQRVIRKAWARAGITGADVAVVEAHGTGTRLGDPVEASALLATYGKSRGSSGPVLLGSVKSNIGHAQAAAGVAGVIKVV…

## Sheet: TiaAT
			Solubility
	Plasmid	oPool primer	Average	StDev	KS-AT-KR-ACP-TE-mCherry sequence
	DEBSM6TE-mCherry (WT sequence)		59.2966	0.149961	MSGDNGMTEEKLRRYLKRTVTELDSVTARLREVEHRASDPIAIVGMACRFPGGVHNPGELWEFIVGGGDAVTEMPTDRGWDLDALFDPDPQRHGTSYSRHGAFLDGAADFDAAFFGISPREALAMDPQQRQVLETTWELFENAGIDPHSLRGSDTGVFLGAAYQGYGQDAVVPEDSEGYLLTGNSSAVVSGRVAYVLGLEGPAVTVDTACSSSLVALHSACGSLRDGDCGLAVAGGVSVMAGPEVFTEFSRQGGLAVDGRCKAFSAEADGFGFAEGVAVVLLQRLSDARRAGRQVLGVVAGSAINQDGASNGLAAPSGVAQQRVIRKAWARAGITGADVAVVEAHGTGTRLGDPVEASALLATYGKSRGSSGPVLLGSVKSNIGHAQAAAGVAGVIKVV…
	b69	F104	25.8128	0.168299	MSGDNGMTEEKLRRYLKRTVTELDSVTARLREVEHRASDPIAIVGMACRFPGGVHNPGELWEFIVGGGDAVTEMPTDRGWDLDALFDPDPQRHGTSYSRHGAFLDGAADFDAAFFGISPREALAMDPQQRQVLETTWELFENAGIDPHSLRGSDTGVFLGAAYQGYGQDAVVPEDSEGYLLTGNSSAVVSGRVAYVLGLEGPAVTVDTACSSSLVALHSACGSLRDGDCGLAVAGGVSVMAGPEVFTEFSRQGGLAVDGRCKAFSAEADGFGFAEGVAVVLLQRLSDARRAGRQVLGVVAGSAINQDGASNGLAAPSGVAQQRVIRKAWARAGITGADVAVVEAHGTGTRLGDPVEASALLATYGKSRGSSGPVLLGSVKSNIGHAQAAAGVAGVIKVV…
	b68	F103	29.7306	0.397699	MSGDNGMTEEKLRRYLKRTVTELDSVTARLREVEHRASDPIAIVGMACRFPGGVHNPGELWEFIVGGGDAVTEMPTDRGWDLDALFDPDPQRHGTSYSRHGAFLDGAADFDAAFFGISPREALAMDPQQRQVLETTWELFENAGIDPHSLRGSDTGVFLGAAYQGYGQDAVVPEDSEGYLLTGNSSAVVSGRVAYVLGLEGPAVTVDTACSSSLVALHSACGSLRDGDCGLAVAGGVSVMAGPEVFTEFSRQGGLAVDGRCKAFSAEADGFGFAEGVAVVLLQRLSDARRAGRQVLGVVAGSAINQDGASNGLAAPSGVAQQRVIRKAWARAGITGADVAVVEAHGTGTRLGDPVEASALLATYGKSRGSSGPVLLGSVKSNIGHAQAAAGVAGVIKVV…
	b67	F102	41.5605	1.59845	MSGDNGMTEEKLRRYLKRTVTELDSVTARLREVEHRASDPIAIVGMACRFPGGVHNPGELWEFIVGGGDAVTEMPTDRGWDLDALFDPDPQRHGTSYSRHGAFLDGAADFDAAFFGISPREALAMDPQQRQVLETTWELFENAGIDPHSLRGSDTGVFLGAAYQGYGQDAVVPEDSEGYLLTGNSSAVVSGRVAYVLGLEGPAVTVDTACSSSLVALHSACGSLRDGDCGLAVAGGVSVMAGPEVFTEFSRQGGLAVDGRCKAFSAEADGFGFAEGVAVVLLQRLSDARRAGRQVLGVVAGSAINQDGASNGLAAPSGVAQQRVIRKAWARAGITGADVAVVEAHGTGTRLGDPVEASALLATYGKSRGSSGPVLLGSVKSNIGHAQAAAGVAGVIKVV…
	b66	F101	41.0968	0.922448	MSGDNGMTEEKLRRYLKRTVTELDSVTARLREVEHRASDPIAIVGMACRFPGGVHNPGELWEFIVGGGDAVTEMPTDRGWDLDALFDPDPQRHGTSYSRHGAFLDGAADFDAAFFGISPREALAMDPQQRQVLETTWELFENAGIDPHSLRGSDTGVFLGAAYQGYGQDAVVPEDSEGYLLTGNSSAVVSGRVAYVLGLEGPAVTVDTACSSSLVALHSACGSLRDGDCGLAVAGGVSVMAGPEVFTEFSRQGGLAVDGRCKAFSAEADGFGFAEGVAVVLLQRLSDARRAGRQVLGVVAGSAINQDGASNGLAAPSGVAQQRVIRKAWARAGITGADVAVVEAHGTGTRLGDPVEASALLATYGKSRGSSGPVLLGSVKSNIGHAQAAAGVAGVIKVV…
	b65	F99	36.9092	1.20617	MSGDNGMTEEKLRRYLKRTVTELDSVTARLREVEHRASDPIAIVGMACRFPGGVHNPGELWEFIVGGGDAVTEMPTDRGWDLDALFDPDPQRHGTSYSRHGAFLDGAADFDAAFFGISPREALAMDPQQRQVLETTWELFENAGIDPHSLRGSDTGVFLGAAYQGYGQDAVVPEDSEGYLLTGNSSAVVSGRVAYVLGLEGPAVTVDTACSSSLVALHSACGSLRDGDCGLAVAGGVSVMAGPEVFTEFSRQGGLAVDGRCKAFSAEADGFGFAEGVAVVLLQRLSDARRAGRQVLGVVAGSAINQDGASNGLAAPSGVAQQRVIRKAWARAGITGADVAVVEAHGTGTRLGDPVEASALLATYGKSRGSSGPVLLGSVKSNIGHAQAAAGVAGVIKVV…
	b64	F97	34.784	0.318677	MSGDNGMTEEKLRRYLKRTVTELDSVTARLREVEHRASDPIAIVGMACRFPGGVHNPGELWEFIVGGGDAVTEMPTDRGWDLDALFDPDPQRHGTSYSRHGAFLDGAADFDAAFFGISPREALAMDPQQRQVLETTWELFENAGIDPHSLRGSDTGVFLGAAYQGYGQDAVVPEDSEGYLLTGNSSAVVSGRVAYVLGLEGPAVTVDTACSSSLVALHSACGSLRDGDCGLAVAGGVSVMAGPEVFTEFSRQGGLAVDGRCKAFSAEADGFGFAEGVAVVLLQRLSDARRAGRQVLGVVAGSAINQDGASNGLAAPSGVAQQRVIRKAWARAGITGADVAVVEAHGTGTRLGDPVEASALLATYGKSRGSSGPVLLGSVKSNIGHAQAAAGVAGVIKVV…
	b63	F96	36.9174	2.24703	MSGDNGMTEEKLRRYLKRTVTELDSVTARLREVEHRASDPIAIVGMACRFPGGVHNPGELWEFIVGGGDAVTEMPTDRGWDLDALFDPDPQRHGTSYSRHGAFLDGAADFDAAFFGISPREALAMDPQQRQVLETTWELFENAGIDPHSLRGSDTGVFLGAAYQGYGQDAVVPEDSEGYLLTGNSSAVVSGRVAYVLGLEGPAVTVDTACSSSLVALHSACGSLRDGDCGLAVAGGVSVMAGPEVFTEFSRQGGLAVDGRCKAFSAEADGFGFAEGVAVVLLQRLSDARRAGRQVLGVVAGSAINQDGASNGLAAPSGVAQQRVIRKAWARAGITGADVAVVEAHGTGTRLGDPVEASALLATYGKSRGSSGPVLLGSVKSNIGHAQAAAGVAGVIKVV…
	b62	F94	34.1897	0.104853	MSGDNGMTEEKLRRYLKRTVTELDSVTARLREVEHRASDPIAIVGMACRFPGGVHNPGELWEFIVGGGDAVTEMPTDRGWDLDALFDPDPQRHGTSYSRHGAFLDGAADFDAAFFGISPREALAMDPQQRQVLETTWELFENAGIDPHSLRGSDTGVFLGAAYQGYGQDAVVPEDSEGYLLTGNSSAVVSGRVAYVLGLEGPAVTVDTACSSSLVALHSACGSLRDGDCGLAVAGGVSVMAGPEVFTEFSRQGGLAVDGRCKAFSAEADGFGFAEGVAVVLLQRLSDARRAGRQVLGVVAGSAINQDGASNGLAAPSGVAQQRVIRKAWARAGITGADVAVVEAHGTGTRLGDPVEASALLATYGKSRGSSGPVLLGSVKSNIGHAQAAAGVAGVIKVV…
	b61	F93	33.7454	0.478861	MSGDNGMTEEKLRRYLKRTVTELDSVTARLREVEHRASDPIAIVGMACRFPGGVHNPGELWEFIVGGGDAVTEMPTDRGWDLDALFDPDPQRHGTSYSRHGAFLDGAADFDAAFFGISPREALAMDPQQRQVLETTWELFENAGIDPHSLRGSDTGVFLGAAYQGYGQDAVVPEDSEGYLLTGNSSAVVSGRVAYVLGLEGPAVTVDTACSSSLVALHSACGSLRDGDCGLAVAGGVSVMAGPEVFTEFSRQGGLAVDGRCKAFSAEADGFGFAEGVAVVLLQRLSDARRAGRQVLGVVAGSAINQDGASNGLAAPSGVAQQRVIRKAWARAGITGADVAVVEAHGTGTRLGDPVEASALLATYGKSRGSSGPVLLGSVKSNIGHAQAAAGVAGVIKVV…
	b60	F92	28.2609	0.51409	MSGDNGMTEEKLRRYLKRTVTELDSVTARLREVEHRASDPIAIVGMACRFPGGVHNPGELWEFIVGGGDAVTEMPTDRGWDLDALFDPDPQRHGTSYSRHGAFLDGAADFDAAFFGISPREALAMDPQQRQVLETTWELFENAGIDPHSLRGSDTGVFLGAAYQGYGQDAVVPEDSEGYLLTGNSSAVVSGRVAYVLGLEGPAVTVDTACSSSLVALHSACGSLRDGDCGLAVAGGVSVMAGPEVFTEFSRQGGLAVDGRCKAFSAEADGFGFAEGVAVVLLQRLSDARRAGRQVLGVVAGSAINQDGASNGLAAPSGVAQQRVIRKAWARAGITGADVAVVEAHGTGTRLGDPVEASALLATYGKSRGSSGPVLLGSVKSNIGHAQAAAGVAGVIKVV…
	b59	F91	29.1452	0.584918	MSGDNGMTEEKLRRYLKRTVTELDSVTARLREVEHRASDPIAIVGMACRFPGGVHNPGELWEFIVGGGDAVTEMPTDRGWDLDALFDPDPQRHGTSYSRHGAFLDGAADFDAAFFGISPREALAMDPQQRQVLETTWELFENAGIDPHSLRGSDTGVFLGAAYQGYGQDAVVPEDSEGYLLTGNSSAVVSGRVAYVLGLEGPAVTVDTACSSSLVALHSACGSLRDGDCGLAVAGGVSVMAGPEVFTEFSRQGGLAVDGRCKAFSAEADGFGFAEGVAVVLLQRLSDARRAGRQVLGVVAGSAINQDGASNGLAAPSGVAQQRVIRKAWARAGITGADVAVVEAHGTGTRLGDPVEASALLATYGKSRGSSGPVLLGSVKSNIGHAQAAAGVAGVIKVV…
	b58	F88	36.5531	0.7014	MSGDNGMTEEKLRRYLKRTVTELDSVTARLREVEHRASDPIAIVGMACRFPGGVHNPGELWEFIVGGGDAVTEMPTDRGWDLDALFDPDPQRHGTSYSRHGAFLDGAADFDAAFFGISPREALAMDPQQRQVLETTWELFENAGIDPHSLRGSDTGVFLGAAYQGYGQDAVVPEDSEGYLLTGNSSAVVSGRVAYVLGLEGPAVTVDTACSSSLVALHSACGSLRDGDCGLAVAGGVSVMAGPEVFTEFSRQGGLAVDGRCKAFSAEADGFGFAEGVAVVLLQRLSDARRAGRQVLGVVAGSAINQDGASNGLAAPSGVAQQRVIRKAWARAGITGADVAVVEAHGTGTRLGDPVEASALLATYGKSRGSSGPVLLGSVKSNIGHAQAAAGVAGVIKVV…
	b57	F87	35.1558	0.832967	MSGDNGMTEEKLRRYLKRTVTELDSVTARLREVEHRASDPIAIVGMACRFPGGVHNPGELWEFIVGGGDAVTEMPTDRGWDLDALFDPDPQRHGTSYSRHGAFLDGAADFDAAFFGISPREALAMDPQQRQVLETTWELFENAGIDPHSLRGSDTGVFLGAAYQGYGQDAVVPEDSEGYLLTGNSSAVVSGRVAYVLGLEGPAVTVDTACSSSLVALHSACGSLRDGDCGLAVAGGVSVMAGPEVFTEFSRQGGLAVDGRCKAFSAEADGFGFAEGVAVVLLQRLSDARRAGRQVLGVVAGSAINQDGASNGLAAPSGVAQQRVIRKAWARAGITGADVAVVEAHGTGTRLGDPVEASALLATYGKSRGSSGPVLLGSVKSNIGHAQAAAGVAGVIKVV…
	b56	F86	38.6056	1.58223	MSGDNGMTEEKLRRYLKRTVTELDSVTARLREVEHRASDPIAIVGMACRFPGGVHNPGELWEFIVGGGDAVTEMPTDRGWDLDALFDPDPQRHGTSYSRHGAFLDGAADFDAAFFGISPREALAMDPQQRQVLETTWELFENAGIDPHSLRGSDTGVFLGAAYQGYGQDAVVPEDSEGYLLTGNSSAVVSGRVAYVLGLEGPAVTVDTACSSSLVALHSACGSLRDGDCGLAVAGGVSVMAGPEVFTEFSRQGGLAVDGRCKAFSAEADGFGFAEGVAVVLLQRLSDARRAGRQVLGVVAGSAINQDGASNGLAAPSGVAQQRVIRKAWARAGITGADVAVVEAHGTGTRLGDPVEASALLATYGKSRGSSGPVLLGSVKSNIGHAQAAAGVAGVIKVV…
	b55	F85	36.098	0.590796	MSGDNGMTEEKLRRYLKRTVTELDSVTARLREVEHRASDPIAIVGMACRFPGGVHNPGELWEFIVGGGDAVTEMPTDRGWDLDALFDPDPQRHGTSYSRHGAFLDGAADFDAAFFGISPREALAMDPQQRQVLETTWELFENAGIDPHSLRGSDTGVFLGAAYQGYGQDAVVPEDSEGYLLTGNSSAVVSGRVAYVLGLEGPAVTVDTACSSSLVALHSACGSLRDGDCGLAVAGGVSVMAGPEVFTEFSRQGGLAVDGRCKAFSAEADGFGFAEGVAVVLLQRLSDARRAGRQVLGVVAGSAINQDGASNGLAAPSGVAQQRVIRKAWARAGITGADVAVVEAHGTGTRLGDPVEASALLATYGKSRGSSGPVLLGSVKSNIGHAQAAAGVAGVIKVV…
	b54	F84	33.5608	0.336662	MSGDNGMTEEKLRRYLKRTVTELDSVTARLREVEHRASDPIAIVGMACRFPGGVHNPGELWEFIVGGGDAVTEMPTDRGWDLDALFDPDPQRHGTSYSRHGAFLDGAADFDAAFFGISPREALAMDPQQRQVLETTWELFENAGIDPHSLRGSDTGVFLGAAYQGYGQDAVVPEDSEGYLLTGNSSAVVSGRVAYVLGLEGPAVTVDTACSSSLVALHSACGSLRDGDCGLAVAGGVSVMAGPEVFTEFSRQGGLAVDGRCKAFSAEADGFGFAEGVAVVLLQRLSDARRAGRQVLGVVAGSAINQDGASNGLAAPSGVAQQRVIRKAWARAGITGADVAVVEAHGTGTRLGDPVEASALLATYGKSRGSSGPVLLGSVKSNIGHAQAAAGVAGVIKVV…
	b53	F83	33.0476	0.275146	MSGDNGMTEEKLRRYLKRTVTELDSVTARLREVEHRASDPIAIVGMACRFPGGVHNPGELWEFIVGGGDAVTEMPTDRGWDLDALFDPDPQRHGTSYSRHGAFLDGAADFDAAFFGISPREALAMDPQQRQVLETTWELFENAGIDPHSLRGSDTGVFLGAAYQGYGQDAVVPEDSEGYLLTGNSSAVVSGRVAYVLGLEGPAVTVDTACSSSLVALHSACGSLRDGDCGLAVAGGVSVMAGPEVFTEFSRQGGLAVDGRCKAFSAEADGFGFAEGVAVVLLQRLSDARRAGRQVLGVVAGSAINQDGASNGLAAPSGVAQQRVIRKAWARAGITGADVAVVEAHGTGTRLGDPVEASALLATYGKSRGSSGPVLLGSVKSNIGHAQAAAGVAGVIKVV…
	b52	F82	35.9499	0.466697	MSGDNGMTEEKLRRYLKRTVTELDSVTARLREVEHRASDPIAIVGMACRFPGGVHNPGELWEFIVGGGDAVTEMPTDRGWDLDALFDPDPQRHGTSYSRHGAFLDGAADFDAAFFGISPREALAMDPQQRQVLETTWELFENAGIDPHSLRGSDTGVFLGAAYQGYGQDAVVPEDSEGYLLTGNSSAVVSGRVAYVLGLEGPAVTVDTACSSSLVALHSACGSLRDGDCGLAVAGGVSVMAGPEVFTEFSRQGGLAVDGRCKAFSAEADGFGFAEGVAVVLLQRLSDARRAGRQVLGVVAGSAINQDGASNGLAAPSGVAQQRVIRKAWARAGITGADVAVVEAHGTGTRLGDPVEASALLATYGKSRGSSGPVLLGSVKSNIGHAQAAAGVAGVIKVV…
	b51	F81	33.4444	0.553277	MSGDNGMTEEKLRRYLKRTVTELDSVTARLREVEHRASDPIAIVGMACRFPGGVHNPGELWEFIVGGGDAVTEMPTDRGWDLDALFDPDPQRHGTSYSRHGAFLDGAADFDAAFFGISPREALAMDPQQRQVLETTWELFENAGIDPHSLRGSDTGVFLGAAYQGYGQDAVVPEDSEGYLLTGNSSAVVSGRVAYVLGLEGPAVTVDTACSSSLVALHSACGSLRDGDCGLAVAGGVSVMAGPEVFTEFSRQGGLAVDGRCKAFSAEADGFGFAEGVAVVLLQRLSDARRAGRQVLGVVAGSAINQDGASNGLAAPSGVAQQRVIRKAWARAGITGADVAVVEAHGTGTRLGDPVEASALLATYGKSRGSSGPVLLGSVKSNIGHAQAAAGVAGVIKVV…
	b50	F80	34.5449	0.33283	MSGDNGMTEEKLRRYLKRTVTELDSVTARLREVEHRASDPIAIVGMACRFPGGVHNPGELWEFIVGGGDAVTEMPTDRGWDLDALFDPDPQRHGTSYSRHGAFLDGAADFDAAFFGISPREALAMDPQQRQVLETTWELFENAGIDPHSLRGSDTGVFLGAAYQGYGQDAVVPEDSEGYLLTGNSSAVVSGRVAYVLGLEGPAVTVDTACSSSLVALHSACGSLRDGDCGLAVAGGVSVMAGPEVFTEFSRQGGLAVDGRCKAFSAEADGFGFAEGVAVVLLQRLSDARRAGRQVLGVVAGSAINQDGASNGLAAPSGVAQQRVIRKAWARAGITGADVAVVEAHGTGTRLGDPVEASALLATYGKSRGSSGPVLLGSVKSNIGHAQAAAGVAGVIKVV…
	b49	F79	33.2754	0.268205	MSGDNGMTEEKLRRYLKRTVTELDSVTARLREVEHRASDPIAIVGMACRFPGGVHNPGELWEFIVGGGDAVTEMPTDRGWDLDALFDPDPQRHGTSYSRHGAFLDGAADFDAAFFGISPREALAMDPQQRQVLETTWELFENAGIDPHSLRGSDTGVFLGAAYQGYGQDAVVPEDSEGYLLTGNSSAVVSGRVAYVLGLEGPAVTVDTACSSSLVALHSACGSLRDGDCGLAVAGGVSVMAGPEVFTEFSRQGGLAVDGRCKAFSAEADGFGFAEGVAVVLLQRLSDARRAGRQVLGVVAGSAINQDGASNGLAAPSGVAQQRVIRKAWARAGITGADVAVVEAHGTGTRLGDPVEASALLATYGKSRGSSGPVLLGSVKSNIGHAQAAAGVAGVIKVV…
	b48	F78	35.2738	0.443874	MSGDNGMTEEKLRRYLKRTVTELDSVTARLREVEHRASDPIAIVGMACRFPGGVHNPGELWEFIVGGGDAVTEMPTDRGWDLDALFDPDPQRHGTSYSRHGAFLDGAADFDAAFFGISPREALAMDPQQRQVLETTWELFENAGIDPHSLRGSDTGVFLGAAYQGYGQDAVVPEDSEGYLLTGNSSAVVSGRVAYVLGLEGPAVTVDTACSSSLVALHSACGSLRDGDCGLAVAGGVSVMAGPEVFTEFSRQGGLAVDGRCKAFSAEADGFGFAEGVAVVLLQRLSDARRAGRQVLGVVAGSAINQDGASNGLAAPSGVAQQRVIRKAWARAGITGADVAVVEAHGTGTRLGDPVEASALLATYGKSRGSSGPVLLGSVKSNIGHAQAAAGVAGVIKVV…
	b47	F76	36.6687	1.54847	MSGDNGMTEEKLRRYLKRTVTELDSVTARLREVEHRASDPIAIVGMACRFPGGVHNPGELWEFIVGGGDAVTEMPTDRGWDLDALFDPDPQRHGTSYSRHGAFLDGAADFDAAFFGISPREALAMDPQQRQVLETTWELFENAGIDPHSLRGSDTGVFLGAAYQGYGQDAVVPEDSEGYLLTGNSSAVVSGRVAYVLGLEGPAVTVDTACSSSLVALHSACGSLRDGDCGLAVAGGVSVMAGPEVFTEFSRQGGLAVDGRCKAFSAEADGFGFAEGVAVVLLQRLSDARRAGRQVLGVVAGSAINQDGASNGLAAPSGVAQQRVIRKAWARAGITGADVAVVEAHGTGTRLGDPVEASALLATYGKSRGSSGPVLLGSVKSNIGHAQAAAGVAGVIKVV…
	b46	F75	33.0682	0.167807	MSGDNGMTEEKLRRYLKRTVTELDSVTARLREVEHRASDPIAIVGMACRFPGGVHNPGELWEFIVGGGDAVTEMPTDRGWDLDALFDPDPQRHGTSYSRHGAFLDGAADFDAAFFGISPREALAMDPQQRQVLETTWELFENAGIDPHSLRGSDTGVFLGAAYQGYGQDAVVPEDSEGYLLTGNSSAVVSGRVAYVLGLEGPAVTVDTACSSSLVALHSACGSLRDGDCGLAVAGGVSVMAGPEVFTEFSRQGGLAVDGRCKAFSAEADGFGFAEGVAVVLLQRLSDARRAGRQVLGVVAGSAINQDGASNGLAAPSGVAQQRVIRKAWARAGITGADVAVVEAHGTGTRLGDPVEASALLATYGKSRGSSGPVLLGSVKSNIGHAQAAAGVAGVIKVV…
	b45	F70	33.2264	0.956366	MSGDNGMTEEKLRRYLKRTVTELDSVTARLREVEHRASDPIAIVGMACRFPGGVHNPGELWEFIVGGGDAVTEMPTDRGWDLDALFDPDPQRHGTSYSRHGAFLDGAADFDAAFFGISPREALAMDPQQRQVLETTWELFENAGIDPHSLRGSDTGVFLGAAYQGYGQDAVVPEDSEGYLLTGNSSAVVSGRVAYVLGLEGPAVTVDTACSSSLVALHSACGSLRDGDCGLAVAGGVSVMAGPEVFTEFSRQGGLAVDGRCKAFSAEADGFGFAEGVAVVLLQRLSDARRAGRQVLGVVAGSAINQDGASNGLAAPSGVAQQRVIRKAWARAGITGADVAVVEAHGTGTRLGDPVEASALLATYGKSRGSSGPVLLGSVKSNIGHAQAAAGVAGVIKVV…
	b44	F69	36.0633	0.470103	MSGDNGMTEEKLRRYLKRTVTELDSVTARLREVEHRASDPIAIVGMACRFPGGVHNPGELWEFIVGGGDAVTEMPTDRGWDLDALFDPDPQRHGTSYSRHGAFLDGAADFDAAFFGISPREALAMDPQQRQVLETTWELFENAGIDPHSLRGSDTGVFLGAAYQGYGQDAVVPEDSEGYLLTGNSSAVVSGRVAYVLGLEGPAVTVDTACSSSLVALHSACGSLRDGDCGLAVAGGVSVMAGPEVFTEFSRQGGLAVDGRCKAFSAEADGFGFAEGVAVVLLQRLSDARRAGRQVLGVVAGSAINQDGASNGLAAPSGVAQQRVIRKAWARAGITGADVAVVEAHGTGTRLGDPVEASALLATYGKSRGSSGPVLLGSVKSNIGHAQAAAGVAGVIKVV…
	b43	F68	34.8323	0.714547	MSGDNGMTEEKLRRYLKRTVTELDSVTARLREVEHRASDPIAIVGMACRFPGGVHNPGELWEFIVGGGDAVTEMPTDRGWDLDALFDPDPQRHGTSYSRHGAFLDGAADFDAAFFGISPREALAMDPQQRQVLETTWELFENAGIDPHSLRGSDTGVFLGAAYQGYGQDAVVPEDSEGYLLTGNSSAVVSGRVAYVLGLEGPAVTVDTACSSSLVALHSACGSLRDGDCGLAVAGGVSVMAGPEVFTEFSRQGGLAVDGRCKAFSAEADGFGFAEGVAVVLLQRLSDARRAGRQVLGVVAGSAINQDGASNGLAAPSGVAQQRVIRKAWARAGITGADVAVVEAHGTGTRLGDPVEASALLATYGKSRGSSGPVLLGSVKSNIGHAQAAAGVAGVIKVV…
	b42	F65	32.5324	0.940344	MSGDNGMTEEKLRRYLKRTVTELDSVTARLREVEHRASDPIAIVGMACRFPGGVHNPGELWEFIVGGGDAVTEMPTDRGWDLDALFDPDPQRHGTSYSRHGAFLDGAADFDAAFFGISPREALAMDPQQRQVLETTWELFENAGIDPHSLRGSDTGVFLGAAYQGYGQDAVVPEDSEGYLLTGNSSAVVSGRVAYVLGLEGPAVTVDTACSSSLVALHSACGSLRDGDCGLAVAGGVSVMAGPEVFTEFSRQGGLAVDGRCKAFSAEADGFGFAEGVAVVLLQRLSDARRAGRQVLGVVAGSAINQDGASNGLAAPSGVAQQRVIRKAWARAGITGADVAVVEAHGTGTRLGDPVEASALLATYGKSRGSSGPVLLGSVKSNIGHAQAAAGVAGVIKVV…
	b41	F61	31.7441	1.26935	MSGDNGMTEEKLRRYLKRTVTELDSVTARLREVEHRASDPIAIVGMACRFPGGVHNPGELWEFIVGGGDAVTEMPTDRGWDLDALFDPDPQRHGTSYSRHGAFLDGAADFDAAFFGISPREALAMDPQQRQVLETTWELFENAGIDPHSLRGSDTGVFLGAAYQGYGQDAVVPEDSEGYLLTGNSSAVVSGRVAYVLGLEGPAVTVDTACSSSLVALHSACGSLRDGDCGLAVAGGVSVMAGPEVFTEFSRQGGLAVDGRCKAFSAEADGFGFAEGVAVVLLQRLSDARRAGRQVLGVVAGSAINQDGASNGLAAPSGVAQQRVIRKAWARAGITGADVAVVEAHGTGTRLGDPVEASALLATYGKSRGSSGPVLLGSVKSNIGHAQAAAGVAGVIKVV…
	b40	F60	31.3884	0.400424	MSGDNGMTEEKLRRYLKRTVTELDSVTARLREVEHRASDPIAIVGMACRFPGGVHNPGELWEFIVGGGDAVTEMPTDRGWDLDALFDPDPQRHGTSYSRHGAFLDGAADFDAAFFGISPREALAMDPQQRQVLETTWELFENAGIDPHSLRGSDTGVFLGAAYQGYGQDAVVPEDSEGYLLTGNSSAVVSGRVAYVLGLEGPAVTVDTACSSSLVALHSACGSLRDGDCGLAVAGGVSVMAGPEVFTEFSRQGGLAVDGRCKAFSAEADGFGFAEGVAVVLLQRLSDARRAGRQVLGVVAGSAINQDGASNGLAAPSGVAQQRVIRKAWARAGITGADVAVVEAHGTGTRLGDPVEASALLATYGKSRGSSGPVLLGSVKSNIGHAQAAAGVAGVIKVV…
	b39	F59	31.5626	1.12221	MSGDNGMTEEKLRRYLKRTVTELDSVTARLREVEHRASDPIAIVGMACRFPGGVHNPGELWEFIVGGGDAVTEMPTDRGWDLDALFDPDPQRHGTSYSRHGAFLDGAADFDAAFFGISPREALAMDPQQRQVLETTWELFENAGIDPHSLRGSDTGVFLGAAYQGYGQDAVVPEDSEGYLLTGNSSAVVSGRVAYVLGLEGPAVTVDTACSSSLVALHSACGSLRDGDCGLAVAGGVSVMAGPEVFTEFSRQGGLAVDGRCKAFSAEADGFGFAEGVAVVLLQRLSDARRAGRQVLGVVAGSAINQDGASNGLAAPSGVAQQRVIRKAWARAGITGADVAVVEAHGTGTRLGDPVEASALLATYGKSRGSSGPVLLGSVKSNIGHAQAAAGVAGVIKVV…
	b38	F58	28.9468	0.212006	MSGDNGMTEEKLRRYLKRTVTELDSVTARLREVEHRASDPIAIVGMACRFPGGVHNPGELWEFIVGGGDAVTEMPTDRGWDLDALFDPDPQRHGTSYSRHGAFLDGAADFDAAFFGISPREALAMDPQQRQVLETTWELFENAGIDPHSLRGSDTGVFLGAAYQGYGQDAVVPEDSEGYLLTGNSSAVVSGRVAYVLGLEGPAVTVDTACSSSLVALHSACGSLRDGDCGLAVAGGVSVMAGPEVFTEFSRQGGLAVDGRCKAFSAEADGFGFAEGVAVVLLQRLSDARRAGRQVLGVVAGSAINQDGASNGLAAPSGVAQQRVIRKAWARAGITGADVAVVEAHGTGTRLGDPVEASALLATYGKSRGSSGPVLLGSVKSNIGHAQAAAGVAGVIKVV…
	b37	F57	28.7541	0.158687	MSGDNGMTEEKLRRYLKRTVTELDSVTARLREVEHRASDPIAIVGMACRFPGGVHNPGELWEFIVGGGDAVTEMPTDRGWDLDALFDPDPQRHGTSYSRHGAFLDGAADFDAAFFGISPREALAMDPQQRQVLETTWELFENAGIDPHSLRGSDTGVFLGAAYQGYGQDAVVPEDSEGYLLTGNSSAVVSGRVAYVLGLEGPAVTVDTACSSSLVALHSACGSLRDGDCGLAVAGGVSVMAGPEVFTEFSRQGGLAVDGRCKAFSAEADGFGFAEGVAVVLLQRLSDARRAGRQVLGVVAGSAINQDGASNGLAAPSGVAQQRVIRKAWARAGITGADVAVVEAHGTGTRLGDPVEASALLATYGKSRGSSGPVLLGSVKSNIGHAQAAAGVAGVIKVV…
	b36	F56	25.743	0.0523609	MSGDNGMTEEKLRRYLKRTVTELDSVTARLREVEHRASDPIAIVGMACRFPGGVHNPGELWEFIVGGGDAVTEMPTDRGWDLDALFDPDPQRHGTSYSRHGAFLDGAADFDAAFFGISPREALAMDPQQRQVLETTWELFENAGIDPHSLRGSDTGVFLGAAYQGYGQDAVVPEDSEGYLLTGNSSAVVSGRVAYVLGLEGPAVTVDTACSSSLVALHSACGSLRDGDCGLAVAGGVSVMAGPEVFTEFSRQGGLAVDGRCKAFSAEADGFGFAEGVAVVLLQRLSDARRAGRQVLGVVAGSAINQDGASNGLAAPSGVAQQRVIRKAWARAGITGADVAVVEAHGTGTRLGDPVEASALLATYGKSRGSSGPVLLGSVKSNIGHAQAAAGVAGVIKVV…
	b35	F55	21.7263	0.149777	MSGDNGMTEEKLRRYLKRTVTELDSVTARLREVEHRASDPIAIVGMACRFPGGVHNPGELWEFIVGGGDAVTEMPTDRGWDLDALFDPDPQRHGTSYSRHGAFLDGAADFDAAFFGISPREALAMDPQQRQVLETTWELFENAGIDPHSLRGSDTGVFLGAAYQGYGQDAVVPEDSEGYLLTGNSSAVVSGRVAYVLGLEGPAVTVDTACSSSLVALHSACGSLRDGDCGLAVAGGVSVMAGPEVFTEFSRQGGLAVDGRCKAFSAEADGFGFAEGVAVVLLQRLSDARRAGRQVLGVVAGSAINQDGASNGLAAPSGVAQQRVIRKAWARAGITGADVAVVEAHGTGTRLGDPVEASALLATYGKSRGSSGPVLLGSVKSNIGHAQAAAGVAGVIKVV…
	b34	F54	20.597	0.220809	MSGDNGMTEEKLRRYLKRTVTELDSVTARLREVEHRASDPIAIVGMACRFPGGVHNPGELWEFIVGGGDAVTEMPTDRGWDLDALFDPDPQRHGTSYSRHGAFLDGAADFDAAFFGISPREALAMDPQQRQVLETTWELFENAGIDPHSLRGSDTGVFLGAAYQGYGQDAVVPEDSEGYLLTGNSSAVVSGRVAYVLGLEGPAVTVDTACSSSLVALHSACGSLRDGDCGLAVAGGVSVMAGPEVFTEFSRQGGLAVDGRCKAFSAEADGFGFAEGVAVVLLQRLSDARRAGRQVLGVVAGSAINQDGASNGLAAPSGVAQQRVIRKAWARAGITGADVAVVEAHGTGTRLGDPVEASALLATYGKSRGSSGPVLLGSVKSNIGHAQAAAGVAGVIKVV…
	b33	F51	22.1218	0.139857	MSGDNGMTEEKLRRYLKRTVTELDSVTARLREVEHRASDPIAIVGMACRFPGGVHNPGELWEFIVGGGDAVTEMPTDRGWDLDALFDPDPQRHGTSYSRHGAFLDGAADFDAAFFGISPREALAMDPQQRQVLETTWELFENAGIDPHSLRGSDTGVFLGAAYQGYGQDAVVPEDSEGYLLTGNSSAVVSGRVAYVLGLEGPAVTVDTACSSSLVALHSACGSLRDGDCGLAVAGGVSVMAGPEVFTEFSRQGGLAVDGRCKAFSAEADGFGFAEGVAVVLLQRLSDARRAGRQVLGVVAGSAINQDGASNGLAAPSGVAQQRVIRKAWARAGITGADVAVVEAHGTGTRLGDPVEASALLATYGKSRGSSGPVLLGSVKSNIGHAQAAAGVAGVIKVV…
	b32	F50	21.9063	0.222859	MSGDNGMTEEKLRRYLKRTVTELDSVTARLREVEHRASDPIAIVGMACRFPGGVHNPGELWEFIVGGGDAVTEMPTDRGWDLDALFDPDPQRHGTSYSRHGAFLDGAADFDAAFFGISPREALAMDPQQRQVLETTWELFENAGIDPHSLRGSDTGVFLGAAYQGYGQDAVVPEDSEGYLLTGNSSAVVSGRVAYVLGLEGPAVTVDTACSSSLVALHSACGSLRDGDCGLAVAGGVSVMAGPEVFTEFSRQGGLAVDGRCKAFSAEADGFGFAEGVAVVLLQRLSDARRAGRQVLGVVAGSAINQDGASNGLAAPSGVAQQRVIRKAWARAGITGADVAVVEAHGTGTRLGDPVEASALLATYGKSRGSSGPVLLGSVKSNIGHAQAAAGVAGVIKVV…
	b31	F49	21.4565	0.104996	MSGDNGMTEEKLRRYLKRTVTELDSVTARLREVEHRASDPIAIVGMACRFPGGVHNPGELWEFIVGGGDAVTEMPTDRGWDLDALFDPDPQRHGTSYSRHGAFLDGAADFDAAFFGISPREALAMDPQQRQVLETTWELFENAGIDPHSLRGSDTGVFLGAAYQGYGQDAVVPEDSEGYLLTGNSSAVVSGRVAYVLGLEGPAVTVDTACSSSLVALHSACGSLRDGDCGLAVAGGVSVMAGPEVFTEFSRQGGLAVDGRCKAFSAEADGFGFAEGVAVVLLQRLSDARRAGRQVLGVVAGSAINQDGASNGLAAPSGVAQQRVIRKAWARAGITGADVAVVEAHGTGTRLGDPVEASALLATYGKSRGSSGPVLLGSVKSNIGHAQAAAGVAGVIKVV…
	b30	F48	22.6105	1.97127	MSGDNGMTEEKLRRYLKRTVTELDSVTARLREVEHRASDPIAIVGMACRFPGGVHNPGELWEFIVGGGDAVTEMPTDRGWDLDALFDPDPQRHGTSYSRHGAFLDGAADFDAAFFGISPREALAMDPQQRQVLETTWELFENAGIDPHSLRGSDTGVFLGAAYQGYGQDAVVPEDSEGYLLTGNSSAVVSGRVAYVLGLEGPAVTVDTACSSSLVALHSACGSLRDGDCGLAVAGGVSVMAGPEVFTEFSRQGGLAVDGRCKAFSAEADGFGFAEGVAVVLLQRLSDARRAGRQVLGVVAGSAINQDGASNGLAAPSGVAQQRVIRKAWARAGITGADVAVVEAHGTGTRLGDPVEASALLATYGKSRGSSGPVLLGSVKSNIGHAQAAAGVAGVIKVV…
	b29	F45	13.4184	2.68	MSGDNGMTEEKLRRYLKRTVTELDSVTARLREVEHRASDPIAIVGMACRFPGGVHNPGELWEFIVGGGDAVTEMPTDRGWDLDALFDPDPQRHGTSYSRHGAFLDGAADFDAAFFGISPREALAMDPQQRQVLETTWELFENAGIDPHSLRGSDTGVFLGAAYQGYGQDAVVPEDSEGYLLTGNSSAVVSGRVAYVLGLEGPAVTVDTACSSSLVALHSACGSLRDGDCGLAVAGGVSVMAGPEVFTEFSRQGGLAVDGRCKAFSAEADGFGFAEGVAVVLLQRLSDARRAGRQVLGVVAGSAINQDGASNGLAAPSGVAQQRVIRKAWARAGITGADVAVVEAHGTGTRLGDPVEASALLATYGKSRGSSGPVLLGSVKSNIGHAQAAAGVAGVIKVV…
	b28	F42	20.8813	0.24195	MSGDNGMTEEKLRRYLKRTVTELDSVTARLREVEHRASDPIAIVGMACRFPGGVHNPGELWEFIVGGGDAVTEMPTDRGWDLDALFDPDPQRHGTSYSRHGAFLDGAADFDAAFFGISPREALAMDPQQRQVLETTWELFENAGIDPHSLRGSDTGVFLGAAYQGYGQDAVVPEDSEGYLLTGNSSAVVSGRVAYVLGLEGPAVTVDTACSSSLVALHSACGSLRDGDCGLAVAGGVSVMAGPEVFTEFSRQGGLAVDGRCKAFSAEADGFGFAEGVAVVLLQRLSDARRAGRQVLGVVAGSAINQDGASNGLAAPSGVAQQRVIRKAWARAGITGADVAVVEAHGTGTRLGDPVEASALLATYGKSRGSSGPVLLGSVKSNIGHAQAAAGVAGVIKVV…
	b27	F41	20.5558	0.701113	MSGDNGMTEEKLRRYLKRTVTELDSVTARLREVEHRASDPIAIVGMACRFPGGVHNPGELWEFIVGGGDAVTEMPTDRGWDLDALFDPDPQRHGTSYSRHGAFLDGAADFDAAFFGISPREALAMDPQQRQVLETTWELFENAGIDPHSLRGSDTGVFLGAAYQGYGQDAVVPEDSEGYLLTGNSSAVVSGRVAYVLGLEGPAVTVDTACSSSLVALHSACGSLRDGDCGLAVAGGVSVMAGPEVFTEFSRQGGLAVDGRCKAFSAEADGFGFAEGVAVVLLQRLSDARRAGRQVLGVVAGSAINQDGASNGLAAPSGVAQQRVIRKAWARAGITGADVAVVEAHGTGTRLGDPVEASALLATYGKSRGSSGPVLLGSVKSNIGHAQAAAGVAGVIKVV…
	b26	F39	21.9868	0.27423	MSGDNGMTEEKLRRYLKRTVTELDSVTARLREVEHRASDPIAIVGMACRFPGGVHNPGELWEFIVGGGDAVTEMPTDRGWDLDALFDPDPQRHGTSYSRHGAFLDGAADFDAAFFGISPREALAMDPQQRQVLETTWELFENAGIDPHSLRGSDTGVFLGAAYQGYGQDAVVPEDSEGYLLTGNSSAVVSGRVAYVLGLEGPAVTVDTACSSSLVALHSACGSLRDGDCGLAVAGGVSVMAGPEVFTEFSRQGGLAVDGRCKAFSAEADGFGFAEGVAVVLLQRLSDARRAGRQVLGVVAGSAINQDGASNGLAAPSGVAQQRVIRKAWARAGITGADVAVVEAHGTGTRLGDPVEASALLATYGKSRGSSGPVLLGSVKSNIGHAQAAAGVAGVIKVV…
	b25	F37	22.5878	0.302705	MSGDNGMTEEKLRRYLKRTVTELDSVTARLREVEHRASDPIAIVGMACRFPGGVHNPGELWEFIVGGGDAVTEMPTDRGWDLDALFDPDPQRHGTSYSRHGAFLDGAADFDAAFFGISPREALAMDPQQRQVLETTWELFENAGIDPHSLRGSDTGVFLGAAYQGYGQDAVVPEDSEGYLLTGNSSAVVSGRVAYVLGLEGPAVTVDTACSSSLVALHSACGSLRDGDCGLAVAGGVSVMAGPEVFTEFSRQGGLAVDGRCKAFSAEADGFGFAEGVAVVLLQRLSDARRAGRQVLGVVAGSAINQDGASNGLAAPSGVAQQRVIRKAWARAGITGADVAVVEAHGTGTRLGDPVEASALLATYGKSRGSSGPVLLGSVKSNIGHAQAAAGVAGVIKVV…
	b24	F34	23.8607	0.208878	MSGDNGMTEEKLRRYLKRTVTELDSVTARLREVEHRASDPIAIVGMACRFPGGVHNPGELWEFIVGGGDAVTEMPTDRGWDLDALFDPDPQRHGTSYSRHGAFLDGAADFDAAFFGISPREALAMDPQQRQVLETTWELFENAGIDPHSLRGSDTGVFLGAAYQGYGQDAVVPEDSEGYLLTGNSSAVVSGRVAYVLGLEGPAVTVDTACSSSLVALHSACGSLRDGDCGLAVAGGVSVMAGPEVFTEFSRQGGLAVDGRCKAFSAEADGFGFAEGVAVVLLQRLSDARRAGRQVLGVVAGSAINQDGASNGLAAPSGVAQQRVIRKAWARAGITGADVAVVEAHGTGTRLGDPVEASALLATYGKSRGSSGPVLLGSVKSNIGHAQAAAGVAGVIKVV…
	b23	F32	22.3321	0.284876	MSGDNGMTEEKLRRYLKRTVTELDSVTARLREVEHRASDPIAIVGMACRFPGGVHNPGELWEFIVGGGDAVTEMPTDRGWDLDALFDPDPQRHGTSYSRHGAFLDGAADFDAAFFGISPREALAMDPQQRQVLETTWELFENAGIDPHSLRGSDTGVFLGAAYQGYGQDAVVPEDSEGYLLTGNSSAVVSGRVAYVLGLEGPAVTVDTACSSSLVALHSACGSLRDGDCGLAVAGGVSVMAGPEVFTEFSRQGGLAVDGRCKAFSAEADGFGFAEGVAVVLLQRLSDARRAGRQVLGVVAGSAINQDGASNGLAAPSGVAQQRVIRKAWARAGITGADVAVVEAHGTGTRLGDPVEASALLATYGKSRGSSGPVLLGSVKSNIGHAQAAAGVAGVIKVV…
	b22	F28	22.3876	0.205354	MSGDNGMTEEKLRRYLKRTVTELDSVTARLREVEHRASDPIAIVGMACRFPGGVHNPGELWEFIVGGGDAVTEMPTDRGWDLDALFDPDPQRHGTSYSRHGAFLDGAADFDAAFFGISPREALAMDPQQRQVLETTWELFENAGIDPHSLRGSDTGVFLGAAYQGYGQDAVVPEDSEGYLLTGNSSAVVSGRVAYVLGLEGPAVTVDTACSSSLVALHSACGSLRDGDCGLAVAGGVSVMAGPEVFTEFSRQGGLAVDGRCKAFSAEADGFGFAEGVAVVLLQRLSDARRAGRQVLGVVAGSAINQDGASNGLAAPSGVAQQRVIRKAWARAGITGADVAVVEAHGTGTRLGDPVEASALLATYGKSRGSSGPVLLGSVKSNIGHAQAAAGVAGVIKVV…
	b21	F27	22.5882	0.159077	MSGDNGMTEEKLRRYLKRTVTELDSVTARLREVEHRASDPIAIVGMACRFPGGVHNPGELWEFIVGGGDAVTEMPTDRGWDLDALFDPDPQRHGTSYSRHGAFLDGAADFDAAFFGISPREALAMDPQQRQVLETTWELFENAGIDPHSLRGSDTGVFLGAAYQGYGQDAVVPEDSEGYLLTGNSSAVVSGRVAYVLGLEGPAVTVDTACSSSLVALHSACGSLRDGDCGLAVAGGVSVMAGPEVFTEFSRQGGLAVDGRCKAFSAEADGFGFAEGVAVVLLQRLSDARRAGRQVLGVVAGSAINQDGASNGLAAPSGVAQQRVIRKAWARAGITGADVAVVEAHGTGTRLGDPVEASALLATYGKSRGSSGPVLLGSVKSNIGHAQAAAGVAGVIKVV…
	b20	F26	22.3249	0.0229926	MSGDNGMTEEKLRRYLKRTVTELDSVTARLREVEHRASDPIAIVGMACRFPGGVHNPGELWEFIVGGGDAVTEMPTDRGWDLDALFDPDPQRHGTSYSRHGAFLDGAADFDAAFFGISPREALAMDPQQRQVLETTWELFENAGIDPHSLRGSDTGVFLGAAYQGYGQDAVVPEDSEGYLLTGNSSAVVSGRVAYVLGLEGPAVTVDTACSSSLVALHSACGSLRDGDCGLAVAGGVSVMAGPEVFTEFSRQGGLAVDGRCKAFSAEADGFGFAEGVAVVLLQRLSDARRAGRQVLGVVAGSAINQDGASNGLAAPSGVAQQRVIRKAWARAGITGADVAVVEAHGTGTRLGDPVEASALLATYGKSRGSSGPVLLGSVKSNIGHAQAAAGVAGVIKVV…
	b19	F25	28.1222	0.287281	MSGDNGMTEEKLRRYLKRTVTELDSVTARLREVEHRASDPIAIVGMACRFPGGVHNPGELWEFIVGGGDAVTEMPTDRGWDLDALFDPDPQRHGTSYSRHGAFLDGAADFDAAFFGISPREALAMDPQQRQVLETTWELFENAGIDPHSLRGSDTGVFLGAAYQGYGQDAVVPEDSEGYLLTGNSSAVVSGRVAYVLGLEGPAVTVDTACSSSLVALHSACGSLRDGDCGLAVAGGVSVMAGPEVFTEFSRQGGLAVDGRCKAFSAEADGFGFAEGVAVVLLQRLSDARRAGRQVLGVVAGSAINQDGASNGLAAPSGVAQQRVIRKAWARAGITGADVAVVEAHGTGTRLGDPVEASALLATYGKSRGSSGPVLLGSVKSNIGHAQAAAGVAGVIKVV…
	b18	F24	25.5117	0.0634718	MSGDNGMTEEKLRRYLKRTVTELDSVTARLREVEHRASDPIAIVGMACRFPGGVHNPGELWEFIVGGGDAVTEMPTDRGWDLDALFDPDPQRHGTSYSRHGAFLDGAADFDAAFFGISPREALAMDPQQRQVLETTWELFENAGIDPHSLRGSDTGVFLGAAYQGYGQDAVVPEDSEGYLLTGNSSAVVSGRVAYVLGLEGPAVTVDTACSSSLVALHSACGSLRDGDCGLAVAGGVSVMAGPEVFTEFSRQGGLAVDGRCKAFSAEADGFGFAEGVAVVLLQRLSDARRAGRQVLGVVAGSAINQDGASNGLAAPSGVAQQRVIRKAWARAGITGADVAVVEAHGTGTRLGDPVEASALLATYGKSRGSSGPVLLGSVKSNIGHAQAAAGVAGVIKVV…
	b17	F22	29.2731	0.201186	MSGDNGMTEEKLRRYLKRTVTELDSVTARLREVEHRASDPIAIVGMACRFPGGVHNPGELWEFIVGGGDAVTEMPTDRGWDLDALFDPDPQRHGTSYSRHGAFLDGAADFDAAFFGISPREALAMDPQQRQVLETTWELFENAGIDPHSLRGSDTGVFLGAAYQGYGQDAVVPEDSEGYLLTGNSSAVVSGRVAYVLGLEGPAVTVDTACSSSLVALHSACGSLRDGDCGLAVAGGVSVMAGPEVFTEFSRQGGLAVDGRCKAFSAEADGFGFAEGVAVVLLQRLSDARRAGRQVLGVVAGSAINQDGASNGLAAPSGVAQQRVIRKAWARAGITGADVAVVEAHGTGTRLGDPVEASALLATYGKSRGSSGPVLLGSVKSNIGHAQAAAGVAGVIKVV…
	b16	F21	29.544	0.11973	MSGDNGMTEEKLRRYLKRTVTELDSVTARLREVEHRASDPIAIVGMACRFPGGVHNPGELWEFIVGGGDAVTEMPTDRGWDLDALFDPDPQRHGTSYSRHGAFLDGAADFDAAFFGISPREALAMDPQQRQVLETTWELFENAGIDPHSLRGSDTGVFLGAAYQGYGQDAVVPEDSEGYLLTGNSSAVVSGRVAYVLGLEGPAVTVDTACSSSLVALHSACGSLRDGDCGLAVAGGVSVMAGPEVFTEFSRQGGLAVDGRCKAFSAEADGFGFAEGVAVVLLQRLSDARRAGRQVLGVVAGSAINQDGASNGLAAPSGVAQQRVIRKAWARAGITGADVAVVEAHGTGTRLGDPVEASALLATYGKSRGSSGPVLLGSVKSNIGHAQAAAGVAGVIKVV…
	b15	F20	28.2175	0.173256	MSGDNGMTEEKLRRYLKRTVTELDSVTARLREVEHRASDPIAIVGMACRFPGGVHNPGELWEFIVGGGDAVTEMPTDRGWDLDALFDPDPQRHGTSYSRHGAFLDGAADFDAAFFGISPREALAMDPQQRQVLETTWELFENAGIDPHSLRGSDTGVFLGAAYQGYGQDAVVPEDSEGYLLTGNSSAVVSGRVAYVLGLEGPAVTVDTACSSSLVALHSACGSLRDGDCGLAVAGGVSVMAGPEVFTEFSRQGGLAVDGRCKAFSAEADGFGFAEGVAVVLLQRLSDARRAGRQVLGVVAGSAINQDGASNGLAAPSGVAQQRVIRKAWARAGITGADVAVVEAHGTGTRLGDPVEASALLATYGKSRGSSGPVLLGSVKSNIGHAQAAAGVAGVIKVV…
	b14	F18	32.0629	0.208207	MSGDNGMTEEKLRRYLKRTVTELDSVTARLREVEHRASDPIAIVGMACRFPGGVHNPGELWEFIVGGGDAVTEMPTDRGWDLDALFDPDPQRHGTSYSRHGAFLDGAADFDAAFFGISPREALAMDPQQRQVLETTWELFENAGIDPHSLRGSDTGVFLGAAYQGYGQDAVVPEDSEGYLLTGNSSAVVSGRVAYVLGLEGPAVTVDTACSSSLVALHSACGSLRDGDCGLAVAGGVSVMAGPEVFTEFSRQGGLAVDGRCKAFSAEADGFGFAEGVAVVLLQRLSDARRAGRQVLGVVAGSAINQDGASNGLAAPSGVAQQRVIRKAWARAGITGADVAVVEAHGTGTRLGDPVEASALLATYGKSRGSSGPVLLGSVKSNIGHAQAAAGVAGVIKVV…
	b13	F17	30.7898	0.253477	MSGDNGMTEEKLRRYLKRTVTELDSVTARLREVEHRASDPIAIVGMACRFPGGVHNPGELWEFIVGGGDAVTEMPTDRGWDLDALFDPDPQRHGTSYSRHGAFLDGAADFDAAFFGISPREALAMDPQQRQVLETTWELFENAGIDPHSLRGSDTGVFLGAAYQGYGQDAVVPEDSEGYLLTGNSSAVVSGRVAYVLGLEGPAVTVDTACSSSLVALHSACGSLRDGDCGLAVAGGVSVMAGPEVFTEFSRQGGLAVDGRCKAFSAEADGFGFAEGVAVVLLQRLSDARRAGRQVLGVVAGSAINQDGASNGLAAPSGVAQQRVIRKAWARAGITGADVAVVEAHGTGTRLGDPVEASALLATYGKSRGSSGPVLLGSVKSNIGHAQAAAGVAGVIKVV…
	b12	F16	35.6551	1.98102	MSGDNGMTEEKLRRYLKRTVTELDSVTARLREVEHRASDPIAIVGMACRFPGGVHNPGELWEFIVGGGDAVTEMPTDRGWDLDALFDPDPQRHGTSYSRHGAFLDGAADFDAAFFGISPREALAMDPQQRQVLETTWELFENAGIDPHSLRGSDTGVFLGAAYQGYGQDAVVPEDSEGYLLTGNSSAVVSGRVAYVLGLEGPAVTVDTACSSSLVALHSACGSLRDGDCGLAVAGGVSVMAGPEVFTEFSRQGGLAVDGRCKAFSAEADGFGFAEGVAVVLLQRLSDARRAGRQVLGVVAGSAINQDGASNGLAAPSGVAQQRVIRKAWARAGITGADVAVVEAHGTGTRLGDPVEASALLATYGKSRGSSGPVLLGSVKSNIGHAQAAAGVAGVIKVV…
	b11	F14	35.6207	0.735668	MSGDNGMTEEKLRRYLKRTVTELDSVTARLREVEHRASDPIAIVGMACRFPGGVHNPGELWEFIVGGGDAVTEMPTDRGWDLDALFDPDPQRHGTSYSRHGAFLDGAADFDAAFFGISPREALAMDPQQRQVLETTWELFENAGIDPHSLRGSDTGVFLGAAYQGYGQDAVVPEDSEGYLLTGNSSAVVSGRVAYVLGLEGPAVTVDTACSSSLVALHSACGSLRDGDCGLAVAGGVSVMAGPEVFTEFSRQGGLAVDGRCKAFSAEADGFGFAEGVAVVLLQRLSDARRAGRQVLGVVAGSAINQDGASNGLAAPSGVAQQRVIRKAWARAGITGADVAVVEAHGTGTRLGDPVEASALLATYGKSRGSSGPVLLGSVKSNIGHAQAAAGVAGVIKVV…
	b10	F13	34.7658	1.08591	MSGDNGMTEEKLRRYLKRTVTELDSVTARLREVEHRASDPIAIVGMACRFPGGVHNPGELWEFIVGGGDAVTEMPTDRGWDLDALFDPDPQRHGTSYSRHGAFLDGAADFDAAFFGISPREALAMDPQQRQVLETTWELFENAGIDPHSLRGSDTGVFLGAAYQGYGQDAVVPEDSEGYLLTGNSSAVVSGRVAYVLGLEGPAVTVDTACSSSLVALHSACGSLRDGDCGLAVAGGVSVMAGPEVFTEFSRQGGLAVDGRCKAFSAEADGFGFAEGVAVVLLQRLSDARRAGRQVLGVVAGSAINQDGASNGLAAPSGVAQQRVIRKAWARAGITGADVAVVEAHGTGTRLGDPVEASALLATYGKSRGSSGPVLLGSVKSNIGHAQAAAGVAGVIKVV…
	b09	F12	34.5361	0.451303	MSGDNGMTEEKLRRYLKRTVTELDSVTARLREVEHRASDPIAIVGMACRFPGGVHNPGELWEFIVGGGDAVTEMPTDRGWDLDALFDPDPQRHGTSYSRHGAFLDGAADFDAAFFGISPREALAMDPQQRQVLETTWELFENAGIDPHSLRGSDTGVFLGAAYQGYGQDAVVPEDSEGYLLTGNSSAVVSGRVAYVLGLEGPAVTVDTACSSSLVALHSACGSLRDGDCGLAVAGGVSVMAGPEVFTEFSRQGGLAVDGRCKAFSAEADGFGFAEGVAVVLLQRLSDARRAGRQVLGVVAGSAINQDGASNGLAAPSGVAQQRVIRKAWARAGITGADVAVVEAHGTGTRLGDPVEASALLATYGKSRGSSGPVLLGSVKSNIGHAQAAAGVAGVIKVV…
	b08	F11	37.8359	0.54148	MSGDNGMTEEKLRRYLKRTVTELDSVTARLREVEHRASDPIAIVGMACRFPGGVHNPGELWEFIVGGGDAVTEMPTDRGWDLDALFDPDPQRHGTSYSRHGAFLDGAADFDAAFFGISPREALAMDPQQRQVLETTWELFENAGIDPHSLRGSDTGVFLGAAYQGYGQDAVVPEDSEGYLLTGNSSAVVSGRVAYVLGLEGPAVTVDTACSSSLVALHSACGSLRDGDCGLAVAGGVSVMAGPEVFTEFSRQGGLAVDGRCKAFSAEADGFGFAEGVAVVLLQRLSDARRAGRQVLGVVAGSAINQDGASNGLAAPSGVAQQRVIRKAWARAGITGADVAVVEAHGTGTRLGDPVEASALLATYGKSRGSSGPVLLGSVKSNIGHAQAAAGVAGVIKVV…
	b07	F10	36.4349	0.318989	MSGDNGMTEEKLRRYLKRTVTELDSVTARLREVEHRASDPIAIVGMACRFPGGVHNPGELWEFIVGGGDAVTEMPTDRGWDLDALFDPDPQRHGTSYSRHGAFLDGAADFDAAFFGISPREALAMDPQQRQVLETTWELFENAGIDPHSLRGSDTGVFLGAAYQGYGQDAVVPEDSEGYLLTGNSSAVVSGRVAYVLGLEGPAVTVDTACSSSLVALHSACGSLRDGDCGLAVAGGVSVMAGPEVFTEFSRQGGLAVDGRCKAFSAEADGFGFAEGVAVVLLQRLSDARRAGRQVLGVVAGSAINQDGASNGLAAPSGVAQQRVIRKAWARAGITGADVAVVEAHGTGTRLGDPVEASALLATYGKSRGSSGPVLLGSVKSNIGHAQAAAGVAGVIKVV…
	b06	F09	36.0058	1.98755	MSGDNGMTEEKLRRYLKRTVTELDSVTARLREVEHRASDPIAIVGMACRFPGGVHNPGELWEFIVGGGDAVTEMPTDRGWDLDALFDPDPQRHGTSYSRHGAFLDGAADFDAAFFGISPREALAMDPQQRQVLETTWELFENAGIDPHSLRGSDTGVFLGAAYQGYGQDAVVPEDSEGYLLTGNSSAVVSGRVAYVLGLEGPAVTVDTACSSSLVALHSACGSLRDGDCGLAVAGGVSVMAGPEVFTEFSRQGGLAVDGRCKAFSAEADGFGFAEGVAVVLLQRLSDARRAGRQVLGVVAGSAINQDGASNGLAAPSGVAQQRVIRKAWARAGITGADVAVVEAHGTGTRLGDPVEASALLATYGKSRGSSGPVLLGSVKSNIGHAQAAAGVAGVIKVV…
	b05	F08	36.5157	0.915921	MSGDNGMTEEKLRRYLKRTVTELDSVTARLREVEHRASDPIAIVGMACRFPGGVHNPGELWEFIVGGGDAVTEMPTDRGWDLDALFDPDPQRHGTSYSRHGAFLDGAADFDAAFFGISPREALAMDPQQRQVLETTWELFENAGIDPHSLRGSDTGVFLGAAYQGYGQDAVVPEDSEGYLLTGNSSAVVSGRVAYVLGLEGPAVTVDTACSSSLVALHSACGSLRDGDCGLAVAGGVSVMAGPEVFTEFSRQGGLAVDGRCKAFSAEADGFGFAEGVAVVLLQRLSDARRAGRQVLGVVAGSAINQDGASNGLAAPSGVAQQRVIRKAWARAGITGADVAVVEAHGTGTRLGDPVEASALLATYGKSRGSSGPVLLGSVKSNIGHAQAAAGVAGVIKVV…
	b04	F07	37.4443	0.471252	MSGDNGMTEEKLRRYLKRTVTELDSVTARLREVEHRASDPIAIVGMACRFPGGVHNPGELWEFIVGGGDAVTEMPTDRGWDLDALFDPDPQRHGTSYSRHGAFLDGAADFDAAFFGISPREALAMDPQQRQVLETTWELFENAGIDPHSLRGSDTGVFLGAAYQGYGQDAVVPEDSEGYLLTGNSSAVVSGRVAYVLGLEGPAVTVDTACSSSLVALHSACGSLRDGDCGLAVAGGVSVMAGPEVFTEFSRQGGLAVDGRCKAFSAEADGFGFAEGVAVVLLQRLSDARRAGRQVLGVVAGSAINQDGASNGLAAPSGVAQQRVIRKAWARAGITGADVAVVEAHGTGTRLGDPVEASALLATYGKSRGSSGPVLLGSVKSNIGHAQAAAGVAGVIKVV…
	b03	F04	36.9856	1.40227	MSGDNGMTEEKLRRYLKRTVTELDSVTARLREVEHRASDPIAIVGMACRFPGGVHNPGELWEFIVGGGDAVTEMPTDRGWDLDALFDPDPQRHGTSYSRHGAFLDGAADFDAAFFGISPREALAMDPQQRQVLETTWELFENAGIDPHSLRGSDTGVFLGAAYQGYGQDAVVPEDSEGYLLTGNSSAVVSGRVAYVLGLEGPAVTVDTACSSSLVALHSACGSLRDGDCGLAVAGGVSVMAGPEVFTEFSRQGGLAVDGRCKAFSAEADGFGFAEGVAVVLLQRLSDARRAGRQVLGVVAGSAINQDGASNGLAAPSGVAQQRVIRKAWARAGITGADVAVVEAHGTGTRLGDPVEASALLATYGKSRGSSGPVLLGSVKSNIGHAQAAAGVAGVIKVV…
	b02	F03	36.7699	0.967576	MSGDNGMTEEKLRRYLKRTVTELDSVTARLREVEHRASDPIAIVGMACRFPGGVHNPGELWEFIVGGGDAVTEMPTDRGWDLDALFDPDPQRHGTSYSRHGAFLDGAADFDAAFFGISPREALAMDPQQRQVLETTWELFENAGIDPHSLRGSDTGVFLGAAYQGYGQDAVVPEDSEGYLLTGNSSAVVSGRVAYVLGLEGPAVTVDTACSSSLVALHSACGSLRDGDCGLAVAGGVSVMAGPEVFTEFSRQGGLAVDGRCKAFSAEADGFGFAEGVAVVLLQRLSDARRAGRQVLGVVAGSAINQDGASNGLAAPSGVAQQRVIRKAWARAGITGADVAVVEAHGTGTRLGDPVEASALLATYGKSRGSSGPVLLGSVKSNIGHAQAAAGVAGVIKVV…
	b01	F02	35.573	0.54984	MSGDNGMTEEKLRRYLKRTVTELDSVTARLREVEHRASDPIAIVGMACRFPGGVHNPGELWEFIVGGGDAVTEMPTDRGWDLDALFDPDPQRHGTSYSRHGAFLDGAADFDAAFFGISPREALAMDPQQRQVLETTWELFENAGIDPHSLRGSDTGVFLGAAYQGYGQDAVVPEDSEGYLLTGNSSAVVSGRVAYVLGLEGPAVTVDTACSSSLVALHSACGSLRDGDCGLAVAGGVSVMAGPEVFTEFSRQGGLAVDGRCKAFSAEADGFGFAEGVAVVLLQRLSDARRAGRQVLGVVAGSAINQDGASNGLAAPSGVAQQRVIRKAWARAGITGADVAVVEAHGTGTRLGDPVEASALLATYGKSRGSSGPVLLGSVKSNIGHAQAAAGVAGVIKVV…

## Sheet: Both
					EposAT		TiaAT
Junction positions	oPool primer	Junction before:	Predicted structure	Alpha fold structure	Average	StDev	Average	StDev
us1	F104	I	B-strand	B-strand	15.7653	0.358217	25.8128	0.168299
us2	F103	I	B-strand	B-strand	17.8205	0.588108	29.7306	0.397699
us3	F102	A	B-strand	B-strand	25.1808	0.919446	41.5605	1.59845
us4	F101	E	B-strand		21.4575	0.331336	41.0968	0.922448
us5	F100	P			21.4575	0.331336	41.0968	0.922448
us6	F99	P			20.3837	0.136625	36.9092	1.20617
us7	F98	E	Disordered region		20.3837	0.136625	36.9092	1.20617
us8	F97	P	Disordered region		20.4204	0.505664	34.784	0.318677
us9	F96	E	Disordered region		21.5414	0.230308	36.9174	2.24703
us10	F95	P	Disordered region		21.5414	0.230308	36.9174	2.24703
us11	F94	L	Disordered region		22.1689	0.236629	34.1897	0.104853
us12	F93	P	Disordered region		24.8577	0.308097	33.7454	0.478861
us13	F92	E	Disordered region		24.8577	0.308097	28.2609	0.51409
us14	F91	P	Disordered region		25.2236	0.484689	29.1452	0.584918
us15	F90	G	Disordered region		24.3419	0.291013	29.1452	0.584918
us16	F89	P	Disordered region		23.9411	0.468621	29.1452	0.584918
us17	F88	V	Disordered region		25.8563	0.527743	36.5531	0.7014
us18	F87	G	Disordered region		25.641	0.701909	35.1558	0.832967
us19	F86	V	Disordered region	a-helix	25.9987	1.28053	38.6056	1.58223
us20	F85	L	Disordered region	a-helix	24.7186	0.695156	36.098	0.590796
us21	F84	A	Disordered region	a-helix	23.0511	0.849151	33.5608	0.336662
us22	F83	A	Disordered region	a-helix	22.9539	0.230203	33.0476	0.275146
us23	F82	A			21.2734	0.643081	35.9499	0.466697
us24	F81	N			18.846	0.168066	33.4444	0.553277
us25	F80	S			23.1747	0.271492	34.5449	0.33283
us26	F79	V	B-strand	B-strand	24.8372	0.476131	33.2754	0.268205
us27	F78	P	B-strand	B-strand	16.4982	0.286385	35.2738	0.443874
us28	F77	V	B-strand	B-strand	24.4416	1.24619	35.2738	0.443874
us29	F76	L	B-strand	B-strand	26.7688	0.48436	36.6687	1.54847
us30	F75	L	B-strand	B-strand	25.0162	0.682171	33.0682	0.167807
us31	F74	S		B-strand	25.0162	0.682171	33.0682	0.167807
us32	F73	A		B-strand	25.0162	0.682171	33.0682	0.167807
us33	F72	R			27.8599	0.434818	33.0682	0.167807
us34	F71	T			25.2859	0.822955	33.0682	0.167807
us35	F70	E	a-helix	a-helix	26.2752	0.991022	33.2264	0.956366
us36	F69	T	a-helix	a-helix	26.2752	0.991022	36.0633	0.470103
us37	F68	A	a-helix	a-helix	25.7464	0.939523	34.8323	0.714547
us38	F67	L	a-helix	a-helix	25.7464	0.939523	34.8323	0.714547
us39	F66	A	a-helix	a-helix	25.7464	0.939523	34.8323	0.714547
us40	F65	A	a-helix	a-helix	27.2054	0.182125	32.5324	0.940344
us41	F64	Q	a-helix	a-helix	27.2054	0.182125	32.5324	0.940344
us42	F63	A	a-helix	a-helix	27.2054	0.182125	32.5324	0.940344
us43	F62	R	a-helix	a-helix	27.2054	0.182125	32.5324	0.940344
us44	F61	L	a-helix	a-helix	24.6896	1.15411	31.7441	1.26935
us45	F60	L	a-helix	a-helix	23.7944	0.753757	31.3884	0.400424
us46	F59	E	a-helix	a-helix	23.7944	0.753757	31.5626	1.12221
us47	F58	S	a-helix	a-helix	23.345	0.411152	28.9468	0.212006
us48	F57	A	a-helix	a-helix	23.5269	0.530889	28.7541	0.158687
us49	F56	V	a-helix		18.815	0.391907	25.743	0.0523609
us50	F55	D			18.3376	0.202916	21.7263	0.149777
us51	F54	D			18.3376	0.202916	20.597	0.220809
us52	F51	S			15.1048	0.443814	22.1218	0.139857
us53	F50	V			14.4227	0.15033	21.9063	0.222859
us54	F49	P			14.6622	0.404772	21.4565	0.104996
us55	F48	L	a-helix	a-helix	15.7925	0.661993	22.6105	1.97127
us56	F47	T	a-helix	a-helix	15.7925	0.661993	22.6105	1.97127
us57	F46	A	a-helix	a-helix	15.6529	0.504277	22.6105	1.97127
us58	F45	L	a-helix	a-helix	13.2499	0.325454	13.4184	2.68
us59	F44	A	a-helix	a-helix	14.9993	0.175163	13.4184	2.68
us60	F43	S	a-helix	a-helix	14.9993	0.175163	13.4184	2.68
us61	F42	A	a-helix	a-helix	20.1558	0.688395	20.8813	0.24195
us62	F41	L	a-helix	a-helix	20.2627	0.361915	20.5558	0.701113
us63	F40	A	a-helix	a-helix	20.2627	0.361915	20.5558	0.701113
us64	F39	T		a-helix	20.2627	0.361915	21.9868	0.27423
us65	F38	G			20.2627	0.361915	21.9868	0.27423
us66	F37	R			20.7028	0.376701	22.5878	0.302705
us67	F36	A			20.7028	0.376701	22.5878	0.302705
us68	F35	H			22.4505	1.43339	22.5878	0.302705
us69	F34	L			22.8647	0.457971	23.8607	0.208878
us70	F33	P			20.7424	0.110538	23.8607	0.208878
us71	F32	R		B-strand	22.7863	0.0378785	22.3321	0.284876
us72	F31	R		B-strand	18.2619	0.823697	22.3321	0.284876
us73	F30	A	B-strand	B-strand	18.2619	0.823697	22.3321	0.284876
us74	F29	A	B-strand	B-strand	17.2502	0.90152	22.3321	0.284876
us75	F28	L	B-strand	B-strand	17.2502	0.90152	22.3876	0.205354
us76	F27	L	B-strand	B-strand	18.5596	0.19303	22.5882	0.159077
us77	F26	A	B-strand	B-strand	17.365	0.409414	22.3249	0.0229926
us78	F25	G			19.8831	1.07558	28.1222	0.287281
us79	F24	D			19.2715	0.266167	25.5117	0.0634718
us80	F23	H	a-helix	a-helix	21.2334	0.263966	25.5117	0.0634718
us81	F22	E	a-helix	a-helix	23.1763	0.444982	29.2731	0.201186
us82	F21	Q	a-helix	a-helix	23.1763	0.444982	29.544	0.11973
us83	F20	L	a-helix	a-helix	24.8278	0.334996	28.2175	0.173256
us84	F19	R	a-helix	a-helix	24.8278	0.334996	28.2175	0.173256
us85	F18	G	a-helix	a-helix	31.6785	0.961389	32.0629	0.208207
us86	F17	Q	a-helix	a-helix	25.7736	0.372593	30.7898	0.253477
us87	F16	L	a-helix	a-helix	27.6981	1.71721	35.6551	1.98102
us88	F15	R	a-helix	a-helix	27.6981	1.71721	35.6551	1.98102
us89	F14	A	a-helix	a-helix	31.5299	0.922232	35.6207	0.735668
us90	F13	V	a-helix	a-helix	31.5299	0.922232	34.7658	1.08591
us91	F12	A	a-helix	a-helix	31.5299	0.922232	34.5361	0.451303
us92	F11	E		a-helix	31.5299	0.922232	37.8359	0.54148
us93	F10	G			28.0342	1.53842	36.4349	0.318989
us94	F09	V			28.0342	1.53842	36.0058	1.98755
us95	F08	A	Disordered region		29.2773	0.472552	36.5157	0.915921
us96	F07	A	Disordered region		28.6393	0.511612	37.4443	0.471252
us97	F06	P	Disordered region		27.9903	0.96324	37.4443	0.471252
us98	F05	G	Disordered region		27.9903	0.96324	37.4443	0.471252
us99	F04	A	Disordered region	B-strand	27.9903	0.96324	36.9856	1.40227
us100	F03	T	Disordered region	B-strand	27.9903	0.96324	36.7699	0.967576
us101	F02	T	Disordered region	B-strand	27.5294	0.604146	35.573	0.54984
us102	F01	G	Disordered region	B-strand	26.8309	0.186949	35.573	0.54984
