# Supplementary material for: Biosensor Guided Polyketide Synthases Engineering for Optimization of Domain Exchange Boundaries
Source: Nat Commun. 2023 Aug 12;14:4871. doi: 10.1038/s41467-023-40464-x (PMC10423236; doi:10.1038/s41467-023-40464-x)
Supplement: Supplementary file 7 — Source Data [file 41467_2023_40464_MOESM7_ESM.zip]

Archive with 7 entries (7 files):
- DNA sequence of biosensors.zip
- __MACOSX/._DNA sequence of biosensors.zip
- pdb structures.zip
- __MACOSX/._pdb structures.zip
- Raw data LC-MS.zip
- Source data for all figures.xlsx
- __MACOSX/._Source data for all figures.xlsx
