# Supplementary material for: Biosensor Guided Polyketide Synthases Engineering for Optimization of Domain Exchange Boundaries
Source: Nat Commun. 2023 Aug 12;14:4871. doi: 10.1038/s41467-023-40464-x (PMC10423236; doi:10.1038/s41467-023-40464-x)
Supplement: Supplementary file 7 — Source Data [file 41467_2023_40464_MOESM7_ESM.zip › Source data for all figures.xlsx]

## Sheet: Fig1A
			Average	StDev
	arsB Pibp sGFP	pET	76.9203	46.1523			arsB Pibp sGFP	pET	102.079	23.6554	105.026
		DEBS	97.4324	30.7682				DEBS	96.9949	66.8853	128.417
		D0	528.186	46.1523				D0	581.45	500.032	503.078
		D1	497.418	15.3841				D1	488.529	488.543	515.182
	arsB Pibpfxs sGFP	pET	158.969	46.1523			arsB Pibpfxs sGFP	pET	115.052	207.071	154.783
		DEBS	512.802	46.1523				DEBS	560.531	509.469	468.407
		D0	1040.99	92.6525				D0	971.079	1146.08	1005.81
		D1	994.837	61.5364				D1	1060.89	984.485	939.132
	ibpA sGFP	pET	348.706	76.9204			ibpA sGFP	pET	425.282	271.445	349.389
		DEBS	533.314	30.7682				DEBS	532.13	564.658	503.155
		D0	856.38	51.2803				D0	804.066	906.56	858.515
		D1	799.972	97.4326				D1	725.139	764.634	910.142

## Sheet: Fig1B
		Average	StDev			Fluorescence
	DEBS	3.66308	3.66305		DEBS	1.3207	1.7842	7.88434
	DEBS mCherry	630.035	14.652		DEBS mCherry	639.751	613.182	637.172
	D0 mCherry	366.3	14.652		D0 mCherry	366.518	380.841	351.539
	D1 mCherry	435.896	21.978		D1 mCherry	432.144	416.036	459.509
		Average	StDev			Protein abundance
	DEBS	600	68.5716		DEBS	549.401	678.043	572.557
	DEBS mCherry	596.573	24.0001		DEBS mCherry	609.626	568.875	611.217
	D0 mCherry	308.572	37.7144		D0 mCherry	324.175	335.982	265.56
	D1 mCherry	322.287	65.1431		D1 mCherry	350.219	247.835	368.805

## Sheet: Fig1C
			Average					StDev
		Total protein	Soluble protein	Insoluble protein			Total protein	Soluble protein	Insoluble protein
	DEBS	0.00645169	0.00645169	0.0129036		DEBS	0.00324618	0.00322573	0.00645183
	DEBS mCherry	1.16131	1.19357	0.0709691		DEBS mCherry	0.0258069	0.0193553	0.0129035
	D0 mCherry	0.690334	0.316134	0.496782		D0 mCherry	0.0322587	0.0387104	0.0967759
	D1 mCherry	0.729044	0.819368	0.135486		D1 mCherry	0.0322587	0.103228	0.0193553
		Total protein
	DEBS	0.00391237	0.0101092	0.00533355
	DEBS mCherry	1.19108	1.14538	1.14746
	D0 mCherry	0.683999	0.661713	0.72529
	D1 mCherry	0.692302	0.742112	0.752718
		Soluble protein
	DEBS	0.00284906	0.00743379	0.00907222
	DEBS mCherry	1.18305	1.2159	1.18175
	D0 mCherry	0.310438	0.280588	0.357377
	D1 mCherry	0.840568	0.707186	0.91035
		Insoluble protein
	DEBS	0.00887826	0.0203452	0.00948734
	DEBS mCherry	0.065475	0.0617218	0.0857103
	D0 mCherry	0.603533	0.414794	0.47202
	D1 mCherry	0.156488	0.131606	0.118365

## Sheet: Fig1D
			Total protein	Soluble protein	Insoluble protein			Soluble protein	Insoluble protein
		DEBS	1	0.883333	0.0388888		DEBS	0.0944445	0.038889
		DEBS mCherry	1	1.05556	0.0777777		DEBS mCherry	0.1	0.0222223
		D0 mCherry	1	0.572222	0.611111		D0 mCherry	0.0500001	0.0666667
		D1 mCherry	1	0.833333	0.272222		D1 mCherry	0.105556	0.0611112
			Soluble protein
		DEBS	0.891022	0.973698	0.785279
		DEBS mCherry	1.12528	0.940982	1.10041
		D0 mCherry	0.541626	0.545119	0.629922
		D1 mCherry	0.933959	0.842585	0.723456
			Insoluble protein
		DEBS	0.0312813	0.0810194	0.0043657
		DEBS mCherry	0.0554978	0.0999419	0.0778935
		D0 mCherry	0.538662	0.624802	0.66987
		D1 mCherry	0.333779	0.271321	0.211567

## Sheet: Fig1EF
		Plot 1 (FSC-A/SSC-A)			Plot 2 (FL1-A)	Plot 3 (FL4-A)
		All			All	All
		Count	Mean FSC-A	Mean SSC-A	Mean FL1-A	Mean FL4-A									Average				StDev
	01_A01	50000	3913.84	1174.41	1835.19	405.8	0.221122
	01_A02	50000	3964.2	1218.82	1881.61	406.31	0.215937						IPTG	GFP	mCherry	mCherry/GFP		GFP	mCherry	mCherry/GFP
	01_A03	50000	3978.34	1155.09	1840.24	402.23	0.218575					pET	0	1852.35	404.78	0.218545		25.4683	2.22304	0.00259218
	01_A04	50000	4397.36	1161.17	2058.32	6765.05	3.28669					DEBS6	0	2112.23	6921.21	3.27981		68.1041	281.892	0.19165
	01_A05	50000	4497.22	1153.46	2089.61	7246.62	3.46793						5	2328.08	21238.5	9.11073		56.6891	2583.2	0.935744
	01_A06	50000	4355.66	1196.78	2188.77	6751.95	3.08481						20	2923.32	64974.8	22.2143		96.2732	4352.71	0.909241
	01_A07	50000	5324.47	1179.73	2275.27	18271.7	8.03057						50	5660.06	223657	39.5991		380.201	6618.38	2.07894
	01_A08	50000	5536.89	1229.32	2320.98	22454.1	9.6744						100	7389.13	504774	68.3214		571.76	37923.8	0.304948
	01_A09	50000	5555.1	1233.41	2387.98	22989.6	9.62721						250	7636.37	482954	63.21		288.385	29923.3	1.83347
	01_A10	50000	7076.61	1347.23	2918.7	62320.5	21.3521						500	7838.35	475656	60.6741		147.882	15003.6	0.852895
	01_A11	50000	7171.81	1435.45	3021.82	69998.2	23.1643						1000	7319.45	446606	61.0113		237.744	17251.3	0.796755
	01_A12	50000	6750.73	1395.74	2829.44	62605.8	22.1266					D0	0	2803.79	5670.91	2.02211		86.6888	244.066	0.0294022
	01_B01	50000	9680.77	1780.52	6027.72	231138	38.3459						5	5636.27	22157.3	3.93114		95.6887	408.332	0.007806
	01_B02	50000	9245.54	1753.6	5268.45	221269	41.9988						20	11727.9	69954.7	5.9646		145.18	1225.05	0.0441688
	01_B03	50000	9134.63	1773.04	5684.02	218565	38.4525						50	34492.2	260076	7.54013		389.952	8263.76	0.223963
	01_B04	50000	9105.66	2117.31	7600.77	520996	68.5451						100	47568.5	528153	11.1077		1823.9	11577.7	0.18471
	01_B05	50000	8545.98	1972.62	6741.72	461438	68.4451						250	41634.7	459380	11.0325		692.438	11616.8	0.0947147
	01_B06	50000	9271.92	2081.4	7824.89	531890	67.9741						500	33981	407910	12.0041		424.571	6287.89	0.113614
	01_B07	50000	5173.13	1729.74	7808.26	509436	65.2432						1000	31449.5	380255	12.0919		897.003	9284.65	0.0547677
	01_B08	50000	4961.41	1648.11	7303.43	450492	61.6823					D1	0	2213.19	6235.41	2.81919		66.2877	383.757	0.19731
	01_B09	50000	5191.43	1676.06	7797.42	488934	62.7046						5	2395.09	22444	9.39227		97.7859	1097.44	0.81577
	01_B10	50000	5028.58	1606.89	7916.98	487075	61.5228						20	3068.33	66241.7	21.5996		92.4659	2394.97	0.942079
	01_B11	50000	5197.86	1535.02	7930.3	481230	60.6824						50	8408.5	187247	22.316		779.585	11068.7	0.854907
	01_B12	50000	5019.74	992.81	7667.76	458663	59.8171						100	20671.5	442760	21.4196		353.613	7639.45	0.223901
	01_C01	50000	4885.66	776.2	7334	441118	60.147						250	31389.1	511331	16.2924		1077.22	14723.4	0.154796
	01_C02	50000	4840.01	574.45	7074.76	432766	61.1704						500	28358.8	451299	15.9171		2080.36	31551.6	0.150673
	01_C03	50000	4980.57	457.93	7549.58	465933	61.7165						1000	27216.9	435971	16.0128		2207.57	38177.1	0.180488
	01_C04	50000	4924.88	200.66	2863.16	5786.25	2.02093
	01_C05	50000	5012.09	145.1	2843.9	5835.93	2.05209
	01_C06	50000	4847.81	116.92	2704.31	5390.55	1.99332								Average				StDev
	01_C07	50000	6527.02	116.45	5528.38	21706.2	3.92632								Normalized to highest value
	01_C08	50000	6405.18	120.98	5710.85	22501.6	3.94015						IPTG	GFP	mCherry			GFP	mCherry
	01_C09	50000	6546.97	113.38	5669.59	22264.2	3.92696						Auto Fl.	38.9406	0.766407			0.535402	0.00420908
	01_C10	50000	9070.59	126.52	11715.3	69347	5.91937					DEBSM6 - soluble	0 uM	44.404	13.1045			1.4317	0.533732
	01_C11	50000	8841.21	133.48	11589.5	69152.4	5.96681						5 uM	48.9415	40.2127			1.19174	4.89101
	01_C12	50000	9196.64	133.79	11879	71364.8	6.00763						20 uM	61.4549	123.023			2.02388	8.24139
	01_D01	50000	11736.8	165.08	34199.6	264534	7.73499						50 uM	118.988	423.47			7.99271	12.5312
	01_D02	50000	11358.2	172.66	34342	250541	7.29546						100 uM	155.336	955.735			12.0197	71.8046
	01_D03	50000	11417.1	282.62	34934.9	265154	7.58994						250 uM	160.534	914.42			6.06253	56.6565
	01_D04	50000	11975.7	189.66	45925.7	516694	11.2506						500 uM	164.78	900.602			3.10883	28.4077
	01_D05	50000	11675.5	205.61	47248.7	527919	11.1732						1 mM	153.872	845.599			4.99793	32.6635
	01_D06	50000	12771	244.2	49531.2	539846	10.8991					D0 - insoluble	0 uM	58.9421	10.7372			1.8224	0.462113
	01_D07	50000	9298.26	189.07	41308.3	454030	10.9913						5 uM	118.487	41.9525			2.0116	0.773132
	01_D08	50000	9433.83	204.33	42430	472708	11.1409						20 uM	246.548	132.452			3.05202	2.3195
	01_D09	50000	9115.49	202.31	41165.8	451402	10.9655						50 uM	725.105	492.426			8.1977	15.6465
	01_D10	50000	9045.8	247.95	34272.1	407691	11.8957						100 uM	1000	1000			38.3425	21.9211
	01_D11	50000	9290.65	184.26	34177	414304	12.1223						250 uM	875.258	869.786			14.5566	21.9952
	01_D12	50000	9271.28	185.93	33493.8	401734	11.9943						500 uM	714.358	772.333			8.92546	11.9054
	01_E01	50000	8838.72	203.82	30768	373812	12.1494						1 mM	661.141	719.972			18.8571	17.5795
	01_E02	50000	9190.37	187.11	31114.8	376056	12.0861					D1 - medium soluble	0 uM	46.5264	11.8061			1.39352	0.726601
	01_E03	50000	9180.24	190.55	32465.8	390898	12.0403						5 uM	50.3503	42.4952			2.05568	2.07789
	01_E04	50000	4392.2	118.84	2210	5793.11	2.62132						20 uM	64.5034	125.421			1.94384	4.53462
	01_E05	50000	4213.74	115.58	2148.56	6479.91	3.01593						50 uM	176.766	354.532			16.3887	20.9574
	01_E06	50000	4555.99	117.13	2281.02	6433.22	2.82033						100 uM	434.563	838.317			7.43375	14.4645
	01_E07	50000	5501.22	125.24	2504.46	21467.8	8.57184						250 uM	659.872	968.149			22.6457	27.8772
	01_E08	50000	5595.54	125.32	2316.1	23631.9	10.2033						500 uM	596.168	854.486			43.734	59.7394
	01_E09	50000	5530.35	125.29	2364.71	22232.2	9.40167						1 mM	572.161	825.463			46.4083	72.2842
	01_E10	50000	6930	132.31	2988.67	64155.5	21.4663
	01_E11	50000	7049.97	131.85	3046.6	68857	22.6013
	01_E12	50000	6967.83	133.14	3169.73	65712.7	20.7313
	01_F01	50000	9143.09	148.8	9299.18	198808	21.3791
	01_F02	50000	8703.48	148.89	8076.16	186186	23.0538
	01_F03	50000	8379.09	149.33	7850.16	176747	22.5151
	01_F04	50000	10198.4	184.38	21060.5	451178	21.4229
	01_F05	50000	9736.57	172.41	20369.6	440834	21.6418
	01_F06	50000	9859.84	184.28	20584.4	436267	21.194
	01_F07	50000	8895.3	190.1	31455.2	516468	16.4192
	01_F08	50000	8666.18	178.89	30280.4	494727	16.3382
	01_F09	50000	9097.91	186.99	32431.8	522797	16.1199
	01_F10	50000	8758.46	187.47	29440.9	471718	16.0225
	01_F11	50000	7956.86	175.22	25960.4	414959	15.9843
	01_F12	50000	8873.64	179.8	29675.1	467221	15.7445
	01_G01	50000	9194.46	178.56	28845	460292	15.9575
	01_G02	50000	8115.55	176.87	24704.2	391969	15.8665
	01_G03	50000	8711.96	178.6	28101.4	455651	16.2145

## Sheet: Fig3B
		Plot 1 (FSC-A/SSC-A)			Plot 2 (FL1-A)	Plot 3 (FL4-A)			Plot 4 (FL1-A)
		All	P1		This Plot	This Plot		M1	This Plot
		Count	Mean FSC-A	Mean SSC-A	Mean FL1-A	Count	Mean FL4-A	Mean FL4-A	Mean FL1-A	mCherry/GFP
Autofluor	01_A01	50000	4920.89	6743.17	2576.16	41096	479.05	0	0	#DIV/0!
pET	01_A02	50000	5903.23	4903.04	2443.79	37859	424.01	0	0	#DIV/0!
DEBS6	01_A03	50000	6383.81	5753.54	6384.25	38820	257963	578262	10977.2	52.6783
D0	01_A04	50000	8248.78	11109.5	33847.3	42903	323092	478284	47974.6	9.96952
D1	01_A05	50000	8294	11022.7	26332.5	42440	367266	505999	34856.9	14.5165
	01_A06	50000	8236.98	9154.56	24106.6	41974	380540	608446	34876.9	17.4455
	01_A07	50000	6834.21	8319.62	17288.4	41380	301422	522153	26353.1	19.8138
	01_A08	50000	7456.49	8567.78	20206.1	39813	348982	602736	31354.2	19.2234
	01_A09	50000	6806.91	7876.21	15235.9	40756	323937	553706	22893.4	24.1862
	01_A10	50000	7131.57	8191.41	17757.9	40206	352463	579469	26698.7	21.704
	01_A11	50000	8253.7	10526.4	30327.6	39827	427967	691275	46176.6	14.9702
	01_A12	50000	7307.88	7955.6	16383.1	39090	335440	591694	25187.9	23.4911
	01_B01	29924	7321.56	9723.99	28946.5	24711	423542	706440	44916.1	15.728
	01_B02	46066	6810.29	7288.1	21303.9	37613	347370	598521	33229.4	18.0118
	01_B03	42845	8064	9932.79	27916.9	35408	292485	555319	47757	11.628
	01_B04	39673	7955.74	8963.95	26357.7	33071	350717	611596	40594.6	15.0659
	01_B05	50000	7104.46	8457.16	18523.1	42287	303081	595755	30195.2	19.7301
	01_B06	50000	9913.51	11483.9	30487.5	41715	354786	567845	45701.5	12.4251
	01_B07	50000	7927.59	8745.52	20302.2	39148	279652	554941	34707.6	15.989
	01_B08	50000	9107.67	11154.8	27174.7	40144	297747	531489	44339.8	11.9867
	01_B09	50000	9403.61	10199.2	29024.5	38831	321708	569182	47071.6	12.0918
	01_B10	50000	8909.4	9609.32	27745.7	39004	386144	664258	42509.3	15.6262
	01_B11	50000	10581.9	12697	24081.2	39855	342809	556330	35342.6	15.7411
	01_B12	50000	7135.2	8452.44	17452.3	40362	347648	579251	26281.1	22.0406
	01_C01	48566	7508.65	7915.36	20262.3	39117	392680	668060	30840.4	21.6618
	01_C02	50000	8124.85	9485.89	26709.9	41876	386533	655989	40433.1	16.2241
	01_C03	50000	8750.71	10695.4	27105	41685	296507	560436	45351.1	12.3577
	01_C04	50000	8109.73	10214.2	22340.8	41680	332631	625272	35600.6	17.5635
	01_C05	50000	8577.67	10387.6	24303.8	41428	339780	593888	38473.8	15.4362
	01_C06	50000	7731.68	9160.65	19279.8	41850	341272	572133	29038	19.7029
	01_C07	50000	9937.02	11896.6	27667.8	40084	298144	479628	40953.3	11.7116
	01_C08	50000	9111.1	11465.4	23744.6	40726	333997	550994	35028.2	15.73
	01_C09	50000	9523.02	11007.5	30455.6	39545	309106	553896	50466.1	10.9756
	01_C10	50000	7025.91	7734.8	15894.3	38639	280383	543513	25153.6	21.6078
	01_C11	50000	11895.4	10003.1	11251.3	40013	76105.5	541574	22431.5	24.1435
	01_C12	50000	8040.92	9081.87	22961.7	38881	290520	570286	37080	15.3799
	01_D01	50000	9826.32	11608.3	31806.2	41362	322316	557252	50302.5	11.078
	01_D02	50000	8831.81	9348.47	33034.7	40283	279974	534619	56787	9.41446
	01_D03	50000	6855.5	7476.72	17449.1	40637	314465	586867	26752	21.9373
	01_D04	50000	9182.09	10632.2	26946.3	40605	299410	578196	45923.1	12.5905
	01_D05	50000	7643.61	8058.36	21299.8	40317	335992	617170	35049.7	17.6084
	01_D06	50000	7183.69	8378.33	21012.6	41201	326867	645876	36712.9	17.5926
	01_D07	50000	7801.58	8775.18	22177.2	40430	315250	590774	35586.1	16.6013
	01_D08	50000	9685.55	11438.1	26202.2	39699	270650	529976	45092	11.7532
	01_D09	50000	10371.8	11513.2	26823.8	39084	284856	530502	44425.2	11.9415
	01_D10	50000	7266.33	8628.48	18076.3	40872	305689	535260	27008.9	19.8179
	01_D11	50000	7836.73	9368.47	22248.2	40527	298934	555415	35286.9	15.74
	01_D12	50000	7878.8	9135.59	20997.3	40299	301573	614056	32904.6	18.6617
	01_E01	50000	6937.62	8152.23	20777.1	39135	344339	692622	39089.4	17.7189
	01_E02	50000	6941.13	9121.09	28999.2	39328	402204	779342	53334.5	14.6123
	01_E03	50000	7430.2	9655.97	30166.5	40112	436389	771739	51384.6	15.0189
	01_E04	50000	8134.88	10453.6	26908.8	39369	312895	624891	50630.8	12.3421
	01_E05	50000	7194.9	8355.38	19156	39774	338141	652136	34231	19.051
	01_E06	50000	7051.1	8018.65	18135.4	39143	352028	666812	31940.7	20.8766
	01_E07	50000	6511.72	7874.13	16557	39799	335374	644398	29658.4	21.7273
	01_E08	50000	6530.58	7443.44	17191.1	39197	353022	667306	30259.3	22.0529
	01_E09	50000	7552.78	8569.27	19388.2	39537	370373	632466	31080.3	20.3494
	01_E10	50000	7194.83	7962.02	17131.3	39420	297777	498916	27082	18.4224
	01_E11	50000	8005.77	9185.88	25709.5	38945	339276	613949	44312.6	13.855
	01_E12	50000	8561.84	10923.5	25322.4	38768	346192	633734	44357.9	14.2868
	01_F01	50000	7703.37	8306.24	21285.4	39421	300717	654664	39623.6	16.5221
	01_F02	50000	7731.96	8589.68	23607.5	39553	330097	649502	38998.4	16.6546
	01_F03	50000	7409.35	8766.07	19216.1	40335	396826	630402	27943	22.5603
	01_F04	50000	8615.52	10047.5	33085.8	39034	487941	810832	51691.7	15.6859
	01_F05	50000	11155	11540.2	28898.3	39553	358196	746469	53268.2	14.0134
	01_F06	50000	8684.54	10182.1	31911.8	39118	455660	778016	50333.5	15.4572
	01_F07	50000	7724.27	9008.25	27904.8	38545	368809	754656	49684.6	15.1889
	01_F08	50000	7229.21	8396.98	18275.3	39812	372990	666404	29524	22.5716
	01_F09	50000	7333.92	8008.67	18949.2	38989	357708	670324	31335.4	21.3919
	01_F10	50000	11988.1	11484.7	17626.4	39068	158811	562522	42399.1	13.2673
	01_F11	50000	9733.65	10699.5	27712	38432	286238	572336	48558.4	11.7866
	01_F12	50000	9698.13	11100.9	29750.9	38563	447058	774488	46173	16.7736
	01_G01	50000	10652.7	11738.7	30284.8	38486	337813	588512	48983.9	12.0144
	01_G02	50000	10053.7	12224.3	29153.5	38879	313804	595301	51108.5	11.6478
	01_G03	50000	9081.42	11251.8	30717.7	39302	322805	669235	58148.2	11.5091
	01_G04	50000	7885.89	8777.75	21766.9	39714	380107	697444	36265.5	19.2316
	01_G05	50000	9353.59	11182.2	31507.4	39574	383872	675384	51605.1	13.0875
	01_G06	50000	8346.45	10124.8	31378.3	39189	435393	784406	50987.5	15.3843
	01_G07	50000	8488.77	9222.44	30628.2	37884	426510	827032	53214.1	15.5416
	01_G08	50000	8621.6	10218.1	34002.8	38090	510028	852839	54203.6	15.734
	01_G09	50000	10242.3	11434.7	29313.5	37851	347580	660486	51060	12.9355
	01_G10	50000	8438.44	10591.4	32682.8	38794	476129	856914	54442.7	15.7398
	01_G11	50000	6563.96	7013.19	16248.5	38334	245279	729915	39021.2	18.7056
	01_G12	50000	9980.24	11750.7	32372.8	38631	321943	622889	57697.4	10.7958
	01_H01	50000	7616.09	9194.17	19508.6	39912	424846	688811	28774.1	23.9386
	01_H02	50000	8121.94	9449.96	21682.6	39230	444626	765748	34150.7	22.4226
	01_H03	50000	9575.58	10962.6	33394.4	38376	364273	690938	58295.5	11.8523
	01_H04	50000	7822.77	9837.58	24396.9	39810	419848	757517	40564.6	18.6743
	01_H05	50000	9788.47	12193.5	34950.1	38770	401545	719434	57866.2	12.4327
	01_H06	50000	9335.87	10696.7	28294.8	39093	301972	634479	52204.8	12.1536
	01_H07	50000	9581.17	11598.1	34028.1	39104	365871	700791	59915.4	11.6963
	01_H08	50000	9448.72	11094	30623.6	38729	406656	763792	51830.5	14.7363
	01_H09	50000	7699.92	9561.89	17981.5	38954	456107	762329	27465.4	27.756
	01_H10	50000	8122.98	9487.48	22559.7	39197	384258	734924	38890.7	18.8972
	01_H11	50000	7893	9142.96	23955.6	38792	396228	729267	40552.5	17.9833
	01_H12	50000	9202.42	11512.6	31304.4	39360	402484	790273	55769.1	14.1704
	02_A01	50000	13412.9	13974.3	36885.1	41750	384541	622078	57317.4	10.8532
	02_A02	50000	11673.6	14880.6	39155	42417	421086	680965	60454	11.2642
	02_A03	50000	11751.6	14439.4	34130.8	42510	434152	702179	52864.1	13.2827
	02_A04	50000	8983.13	10714.8	21976.1	42509	462899	680996	30861.5	22.0662
	02_A05	50000	10588.7	11763.7	26519.8	42364	458890	713657	38836.4	18.376
	02_A06	50000	14711.8	14243.3	33906.7	41533	355949	588424	53285.6	11.0428
	02_A07	50000	10055.7	10642.5	21852.2	42438	421740	634051	30785.6	20.5957
	02_A08	50000	10130.6	10673.4	27367.2	41209	460416	689462	39238.4	17.5711
	02_A09	50000	9604.33	10024.4	16985.1	41815	436440	684803	23840.7	28.7241
	02_A10	50000	16072.3	12146.7	12672.8	45274	97775.8	551840	41097.8	13.4275
	02_A11	50000	14531.4	15117.4	38787.2	42160	421234	701222	61297.6	11.4396
	02_A12	50000	14045.7	15020.9	38791.2	41733	401648	698833	63891.2	10.9379
	02_B01	50000	10255	9787.94	22469.4	41045	433210	656372	31640.7	20.7446
	02_B02	50000	10588.2	10725.8	25314	41277	484876	739615	36468.6	20.2809
	02_B03	50000	13267.8	14173.7	37301.9	42596	422229	635001	54309.3	11.6923
	02_B04	50000	16917.1	15760.2	19871	43608	129577	567880	45196.7	12.5646
	02_B05	50000	9814.04	10907.9	21501.5	42571	416927	669704	32272.5	20.7515
	02_B06	50000	10672.1	10076.1	23154.3	42120	400449	662236	35286.4	18.7675
	02_B07	50000	11778	12823.2	28325.6	41817	394303	666608	44010.8	15.1465
	02_B08	50000	10484	9828.63	21148.6	40788	399125	663368	32334.3	20.5159
	02_B09	50000	10161.7	10237	25118.3	40211	434659	690535	37697.9	18.3176
	02_B10	50000	9813.35	9516.38	19618.2	42734	382927	648335	30371.8	21.3466
	02_B11	50000	13215.1	15048.5	30358.9	42808	373352	645263	48361.2	13.3426
	02_B12	50000	7810.44	7762.29	9305.71	41000	520978	782258	12610	62.0348
	02_C01	50000	10757	11665.3	22396.4	42751	412358	647113	32332.6	20.0143
	02_C02	50000	10003.7	10392.5	25035.3	41232	451131	734446	38913.5	18.8738
	02_C03	50000	10600.6	10648.4	24469.5	41644	499369	684610	32236.4	21.2371
	02_C04	50000	11972.3	12321.2	23234	41952	604053	945921	33377.3	28.3403
	02_C05	50000	10228	9359.12	16662.9	40449	449275	633068	21834.3	28.9942
	02_C06	50000	10830.9	11019.9	22010.5	42533	405124	637791	32093.3	19.873
	02_C07	50000	10312.4	10542.5	21231.9	42755	408817	680616	31377.7	21.6911
	02_C08	50000	11485.7	11781.2	23509.3	42865	421859	656218	33926.3	19.3424
	02_C09	50000	11276.1	11339.8	22062.7	42513	413093	686463	33442.1	20.5269
	02_C10	50000	10081.1	10476.1	15824.2	41487	422300	624808	21308.1	29.3225
	02_C11	50000	9444.61	9529.44	22238.3	42119	405310	705802	35411.2	19.9316
	02_C12	50000	12213.5	12598.4	38729	41144	590050	990639	61879.6	16.0091
	02_D01	50000	13313.8	14512	36471.9	41712	468255	708260	53181.4	13.3178
	02_D02	50000	10988.9	11499	30031.6	41126	525401	823730	45210.3	18.22
	02_D03	50000	10337.6	10910.6	25397	40964	513630	761602	36102.1	21.0958
	02_D04	50000	9865.53	10010.4	21114.2	41982	483236	723237	29317.7	24.669
	02_D05	50000	12671.8	12829.5	26413	40907	394033	654008	41228.1	15.8632
	02_D06	50000	9512.36	8533	12646.9	42616	278460	462162	18411.8	25.1015
	02_D07	50000	11536.8	11514.3	25549.3	42340	424042	706192	39267.9	17.9839
	02_D08	50000	12742	12970.1	20952.8	42441	382355	633204	31913.4	19.8413
	02_D09	50000	12681.4	13178.2	32214.7	42112	534167	854732	48829.2	17.5045
	02_D10	50000	11053	11198.1	23329.3	42039	456632	707499	33361.3	21.2072
	02_D11	50000	12345.2	14089.2	29362.8	42669	358355	673000	50608.4	13.2982
	02_D12	50000	12911.6	13173.5	34160.7	42275	534800	837088	50714.6	16.5059
	02_E01	50000	11094	11809	27465.3	41178	332465	649488	46930.8	13.8393
	02_E02	50000	10506.6	10920.9	25981	42753	434103	775382	41176.1	18.8309
	02_E03	50000	11283.4	10372.1	21849.2	41056	407226	685555	32856.8	20.8649
	02_E04	50000	10395.8	11277.1	27587.8	42349	359186	700317	48285.4	14.5037
	02_E05	50000	9967.86	10681.6	23060.5	42073	462563	750011	34314.1	21.8572
	02_E06	50000	12105.9	15611.3	36904.1	42648	497916	835122	58051.8	14.3858
	02_E07	50000	9267.23	9942.96	27258	42558	391473	772542	43565.9	17.7327
	02_E08	50000	11212	11906.3	34224.2	41345	501953	899293	55437.4	16.2218
	02_E09	50000	10244.6	10199.5	23881.4	42333	396500	714934	37287.6	19.1735
	02_E10	50000	11610.8	12115.2	26991.3	42211	420692	742093	42629.8	17.4078
	02_E11	50000	12019.8	13485.8	35659	42302	548175	881202	53646.3	16.4261
	02_E12	50000	9074.46	10778	37900.7	42509	572217	1.02791e+06	64393.9	15.9629
	02_F01	50000	13195.1	15910.7	35776.3	43279	429356	648495	51665.3	12.5518
	02_F02	50000	11952.5	13632.4	39558.6	42063	596748	959356	60190.1	15.9388
	02_F03	50000	9291.66	10080.1	21799.4	42939	393518	764973	38185.5	20.033
	02_F04	50000	14309.9	13573.4	28844.1	41404	390627	715228	49027.5	14.5883
	02_F05	50000	8833.49	10084	25862.8	42360	450676	845008	45359.8	18.629
	02_F06	50000	6774.04	7219.05	9554.55	42269	544574	829625	12689.3	65.3797
	02_F07	34948	6957.72	9757.04	24251.8	28866	531621	842855	36297.8	23.2206
	02_F08	50000	11165.3	12849.4	38263.8	42263	564382	959466	60476.1	15.8652
	02_F09	50000	9373.16	9385.44	17868.1	42341	522514	748389	23145.3	32.3344
	02_F10	50000	8230.17	8672.94	22181.5	43006	450364	746208	34034.1	21.9253
	02_F11	50000	10130.8	10947.3	23668.4	41576	405973	791059	42285	18.7078
	02_F12	50000	8737.04	10018.3	27447.4	42099	308616	714854	54321.7	13.1596
	02_G01	50000	9686.5	10492.9	23166.2	42357	448658	741566	35218.2	21.0563
	02_G02	50000	12486.6	13609.9	42909	41808	681175	979609	59844.1	16.3693
	02_G03	50000	10060.5	11083.1	27683.8	41852	417208	803937	46453.3	17.3063
	02_G04	50000	9214.53	10232.8	22195.7	42667	523207	786267	31269.7	25.1447
	02_G05	50000	10329.1	12912	33448	42510	489235	820217	53788.4	15.2489
	02_G06	50000	11027.5	12600.5	47415.9	42538	438215	799365	82090.9	9.73756
	02_G07	50000	10101.1	12818.5	38128.7	43658	434363	756105	62336.3	12.1294
	02_G08	47540	9264.75	13039.5	42576.5	41133	651649	1.07549e+06	66661.1	16.1337
	02_G09	29961	8948.73	12500.8	34255.3	25375	588967	1.02367e+06	56704.9	18.0526
	02_G10	50000	10325	13922.6	32651.5	43492	406456	765042	57539.6	13.2959
	02_G11	50000	11773.1	13087.9	32674.5	42086	465570	797856	51638.4	15.4508
	02_G12	50000	9397.49	9407.51	20994.9	42293	454353	770485	31372.5	24.5593
	02_H01	50000	11460	11163.2	27031.4	41902	489386	825918	42316.7	19.5175
	02_H02	50000	13902.9	14190	40577.7	41757	453926	731546	62455.7	11.713
	02_H03	50000	15875.4	15890.6	37758.3	42527	473773	772374	58010.2	13.3145
	02_H04	50000	9267.64	9244.49	21965.8	41457	488317	895424	36393.8	24.6037
	02_H05	50000	9699.16	10484.4	27943.8	42072	491493	900328	47388.9	18.9987
	02_H06	50000	9164.1	10707.2	29036.3	42990	517034	904721	47390.1	19.0909
	02_H07	50000	11603	13465.1	51590	43401	386745	666415	85558.6	7.78898
	02_H08	50000	13211.3	15015.5	39337.9	41956	482523	811316	62589.5	12.9625
	02_H09	31409	8711.82	12130.1	33425.2	26909	535029	928442	54507.3	17.0334
	02_H10	33463	9876.48	10635	46349.9	27369	742523	1.15795e+06	69436.6	16.6764
	02_H11	50000	12534.1	14777.6	30977.7	42642	440732	769061	49547	15.5219
	02_H12	50000	13752.8	15203.3	39380.1	41800	454786	776300	63264.5	12.2707
	03_A01	50000	12922.8	13254.8	36901.5	42961	390572	642355	57921.5	11.0901
	03_A02	50000	13694.1	11610.1	38681	41587	558592	898081	58734	15.2906
	03_A03	50000	10882.4	10373.6	31238.8	42098	436374	734257	49179.8	14.9301
	03_A04	50000	9681.63	10098.8	32588.9	42562	466002	887055	56283.7	15.7604
	03_A05	50000	11680.9	10796.4	34200.6	41708	413574	741372	56613.3	13.0954
	03_A06	50000	11762.3	11340.2	41604.3	41556	499585	856540	67658.2	12.6598
	03_A07	50000	9853.29	9159.91	25119.7	41981	424797	724224	39725.6	18.2307
	03_A08	50000	9301.44	8782.31	24583	41577	446324	789383	39559.9	19.9541
	03_A09	50000	12116.1	11369.7	35024.5	41693	592615	907856	51689.2	17.5637
	03_A10	50000	11473.1	11316	23484	42906	362294	617985	36708.9	16.8348
	03_A11	50000	11691.9	11779.1	29374.1	42078	465013	778152	46504.2	16.733
	03_A12	50000	10815.1	9300.29	26987.6	41593	489879	842709	43242.9	19.4878
	03_B01	50000	10203.5	10617.6	25795.9	43130	364984	646973	41038.6	15.765
	03_B02	50000	7904.96	7522.38	18720.7	43355	363926	685645	29665.2	23.1128
	03_B03	50000	9460.78	9527.4	25788.4	41585	456800	781216	41530.9	18.8105
	03_B04	50000	11503.3	10970.4	37021.7	41748	581982	925717	56201.1	16.4715
	03_B05	50000	11065.8	10734.7	28844.1	42134	370945	716511	50150.8	14.2871
	03_B06	50000	8883.73	8631.9	20172.3	42648	250764	672633	45617.8	14.745
	03_B07	50000	9650.69	8897.42	22103.8	42309	384824	710287	36173.9	19.6354
	03_B08	50000	8293.09	7699.59	20860.4	41830	354578	810223	42083.8	19.2526
	03_B09	50000	12473	12813	34878.8	41882	407111	736931	59017.8	12.4866
	03_B10	50000	10104	10654.9	24607	42651	355530	692969	44538.2	15.559
	03_B11	50000	11691.3	11832.8	32953.2	41939	407661	725024	54509.6	13.3008
	03_B12	50000	8858.84	8011.59	19494.5	42899	392060	826657	36527.7	22.631
	03_C01	50000	11656.4	11753.8	42609.7	41288	388704	719299	73522.7	9.78335
	03_C02	50000	11513.6	11518.5	32309.1	43067	308681	664777	61314.1	10.8421
	03_C03	50000	9972.32	8847.62	25805.5	41869	371467	767530	45226.8	16.9707
	03_C04	50000	9705.19	9406.59	26896.2	41841	416798	793549	44373.7	17.8833
	03_C05	50000	11594.1	11416.3	39424.8	41388	629917	967238	58217.4	16.6142
	03_C06	50000	11975.8	10994.1	36145	41847	409852	742383	61451.2	12.0809
	03_C07	50000	13117.2	12516.4	29875.8	42639	367722	690748	51807.6	13.3329
	03_C08	50000	12332.1	12810.1	33500.5	42800	344613	665906	60044.7	11.0902
	03_C09	50000	9987.89	10460.6	33085.9	42452	497699	919664	56021.4	16.4163
	03_C10	50000	12769.5	12891.5	29970.2	42652	345446	662861	51485.2	12.8748
	03_C11	50000	11102.2	10885.2	31282.4	42470	330606	692154	58535.6	11.8245
	03_C12	50000	9871.66	10756.7	29960.5	42102	471213	837226	49660.5	16.859
	03_D01	50000	10284.6	10246.6	34748.5	42250	344769	670699	61066.4	10.9831
	03_D02	50000	8075.58	7857.65	21609.9	41571	397711	796146	37265.7	21.364
	03_D03	50000	8731.84	8974.37	24488.1	41771	406859	793702	43436.2	18.2728
	03_D04	50000	9494.58	7900.1	21304.9	41098	414263	754116	34242.3	22.0229
	03_D05	50000	12811.8	11878.5	37751.1	40968	650603	964415	52807.2	18.2629
	03_D06	50000	8760.7	8588.82	23940.1	42167	414417	837529	43764.1	19.1374
	03_D07	50000	11189.5	11017.8	37189.8	41995	581336	964625	58524	16.4826
	03_D08	50000	10157.9	9630.02	27888.7	42715	399177	774100	46881.5	16.5118
	03_D09	50000	9800.74	9353.7	24500.4	42105	464495	797063	39059.2	20.4065
	03_D10	50000	11365.1	11049.5	32015.3	42077	411764	759084	54015.2	14.0532
	03_D11	50000	11485	11872.6	30197.3	42357	358372	695493	54980.5	12.6498
	03_D12	50000	9057	9188.31	24027	42357	438491	831528	41917.6	19.8372
	03_E01	50000	12660.1	12541.3	24262.7	41989	213388	677787	50675.7	13.375
	03_E02	50000	9929.96	10243.1	31615.7	41935	368367	843307	60301.8	13.9848
	03_E03	50000	8649.76	8127.66	20999.7	41988	471031	788754	31947	24.6894
	03_E04	50000	13703.3	12789.9	34153.6	41616	431361	770949	56559.4	13.6308
	03_E05	50000	8768.69	8938.19	22619.1	42783	472247	849083	36488	23.2702
	03_E06	50000	11161.7	11223.8	37769.2	41859	621296	1.00221e+06	58431.2	17.152
	03_E07	50000	9751.24	10395.5	28676.8	42429	390078	822733	49803.6	16.5196
	03_E08	50000	12683.9	12630.4	29081.9	42119	359644	721421	53030.3	13.6039
	03_E09	50000	11103.3	9987.63	19388.6	41982	343935	710771	35727	19.8945
	03_E10	50000	13087.4	11485.8	40200.6	41753	418960	806294	71105.4	11.3394
	03_E11	50000	9002.15	8291.33	20905.4	41762	453723	803272	33548.9	23.9434
	03_E12	50000	11088.3	12020.9	42451.4	41548	684476	1.10086e+06	65778.2	16.736
	03_F01	50000	9458.56	8832.58	26060	42734	407526	820139	45321.4	18.0961
	03_F02	50000	14054.5	14440.9	34830.6	41868	452137	997239	66434.7	15.0108
	03_F03	50000	11115.1	11756	42842.6	41618	685675	1.06951e+06	64347.6	16.6209
	03_F04	50000	13829.2	13410.1	42894	41875	470069	774282	67026.4	11.5519
	03_F05	50000	12055.5	11210.7	22718.2	41721	432019	850326	39058.2	21.7708
	03_F06	50000	12721.2	11731.8	34600.9	41487	662474	943326	47550.3	19.8385
	03_F07	50000	12652.2	12233.1	25123.5	42554	349339	716633	43133.5	16.6143
	03_F08	50000	11504.8	11863.9	33053.3	41850	389552	772626	61295	12.605
	03_F09	50000	12611.9	10776.1	29262.8	41601	382024	696976	50032.6	13.9304
	03_F10	50000	11822.9	12705.2	39161.5	41836	448540	846658	68448.3	12.3693
	03_F11	50000	10367.4	11879.5	34034.3	42684	453460	854113	58258.1	14.6609
	03_F12	50000	11721.2	12072.3	28123.5	42295	436980	764589	45120.9	16.9453
	03_G01	50000	9851.03	9650.26	33138.9	41103	525109	1.08231e+06	60431.8	17.9097
	03_G02	50000	10679.7	12670.5	37907.7	41839	493451	938172	68140.6	13.7682
	03_G03	50000	7916.34	7563.62	19365.5	42725	471003	882810	31952.2	27.6291
	03_G04	50000	10468.8	11240.6	42768.1	41492	681640	1.21818e+06	71618.2	17.0094
	03_G05	50000	9569.4	10093.1	28982.3	41446	551245	994111	48921.5	20.3206
	03_G06	50000	10165.4	9516.48	26036.5	42105	507506	881588	41805.8	21.0877
	03_G07	50000	9795.67	11397.5	26282.6	43201	394123	833639	47158	17.6776
	03_G08	50000	10983.4	12870.1	34339.1	42454	433095	787452	59314	13.276
	03_G09	50000	9233.36	10130.4	25979	42560	562710	819792	36368.8	22.5411
	03_G10	50000	8790.39	9485.58	24995.8	42093	525982	979515	42778.2	22.8975
	03_G11	50000	15239.4	14235.3	31655.8	41283	730501	1.10953e+06	45041.7	24.6333
	03_G12	50000	10645.6	11903	41219.4	41649	673405	1.17021e+06	68192.8	17.1603
	03_H01	50000	8606.23	8918.9	23642.9	42697	424198	788236	38683.8	20.3764
	03_H02	50000	13131.7	15273.1	32421.4	42107	504220	920874	53500.8	17.2124
	03_H03	50000	10315.3	11147.7	39297.9	41829	626996	1.11328e+06	66260.6	16.8016
	03_H04	50000	10418.6	11406	42888	41548	679282	1.13716e+06	68752.1	16.54
	03_H05	50000	11687.3	12677.9	44446.6	41170	758620	1.12739e+06	63964.1	17.6253
	03_H06	50000	11142.8	11991.9	41525.1	41712	420121	853880	79941.8	10.6813
	03_H07	50000	11463.1	11262	32582.6	41749	563905	967117	52309.1	18.4885
	03_H08	50000	9545.87	10020.6	30212.4	41491	546052	979504	51270.2	19.1047
	03_H09	50000	11977.5	12091.2	49062.1	41475	446466	838642	88558.4	9.46993
	03_H10	50000	9972.83	10195.7	27676.1	42454	491799	978212	49957.5	19.5809
	03_H11	50000	10278.1	10038.7	28140.5	42594	509716	908063	46161.9	19.6713
	03_H12	50000	9159.37	9391.52	29520.4	41474	539545	957686	49517.4	19.3404
	04_A01	50000	12253.2	14965.8	46434.7	42020	713633	1.07091e+06	67719.3	15.814
	04_A02	50000	12279.8	13630.5	40781.6	41133	645534	1.14083e+06	68260.5	16.7129
	04_A03	50000	10235.9	12682.8	27691.1	41824	565396	988672	45223.7	21.8618
	04_A04	50000	10488.8	12105.4	30843.7	41204	557753	950414	49416.8	19.2326
	04_A05	50000	10518.8	11769.2	30947.1	41189	528140	941179	50740.1	18.549
	04_A06	50000	11467.7	13752.2	40187.2	41627	673324	1.0703e+06	61347.7	17.4464
	04_A07	50000	11004.7	13182.2	37652.4	41806	606744	1.03779e+06	60024.7	17.2894
	04_A08	50000	10287.4	12531.2	31752.1	41805	509566	963371	54198	17.775
	04_A09	50000	10994.6	13254.4	31650.7	41158	571609	991491	51949.4	19.0857
	04_A10	50000	12654.9	15513.6	44197.2	41048	573541	1.05107e+06	76355.6	13.7655
	04_A11	50000	11574.7	15184.7	45200.9	41960	724682	1.16895e+06	70328.3	16.6214
	04_A12	50000	20409.8	19113.4	53218.9	41050	390978	786672	96939.1	8.11511
	04_B01	50000	19177.1	15481.9	21483.4	42238	253602	790040	50964.5	15.5018
	04_B02	50000	8682.51	9141.88	18950	41717	477243	828255	28167.8	29.4043
	04_B03	50000	17533.4	11513.4	19320.8	40977	220364	939581	45984.5	20.4326
	04_B04	50000	14307.4	16367	37921.4	42342	453576	838525	65317.7	12.8376
	04_B05	50000	9979.95	10796.2	24915.3	40306	530804	933090	40451	23.0672
	04_B06	50000	11424	13338.4	43426.7	41025	676742	1.14915e+06	70285.3	16.3498
	04_B07	50000	14057	16114.2	35531.5	41772	404115	749362	62424.5	12.0043
	04_B08	50000	12842.6	14734.4	32973.1	41792	482017	848025	54143.5	15.6625
	04_B09	50000	17964.8	11454.1	16386.3	43149	164881	903476	54711.2	16.5136
	04_B10	50000	10866.5	11560.9	30824.7	41210	553836	910886	48152	18.9169
	04_B11	50000	12554.1	15424.9	41272.7	41460	495703	956927	73370.1	13.0425
	04_B12	50000	14220.4	16051.1	36417.5	42008	650725	1.08458e+06	56806.4	19.0925
	04_C01	50000	11639.3	14676.7	42221.9	41280	703371	1.26014e+06	71559	17.6098
	04_C02	50000	13617.6	17375.5	48680.1	41195	533062	955194	83083.4	11.4968
	04_C03	50000	11810.6	14923	30413.2	42206	432165	851381	53820.9	15.8188
	04_C04	50000	12683.4	17080.8	31072.5	42678	506184	914788	52336.4	17.479
	04_C05	50000	10400.1	12761.6	27519.8	42276	461345	857974	46817.8	18.3258
	04_C06	50000	9717.04	9524.44	23050.8	40602	509692	848143	34860	24.33
	04_C07	50000	10737.2	11631.5	27816.2	41312	521571	915673	45197.2	20.2595
	04_C08	50000	10751.8	12399.4	27311.7	41524	434793	871436	48167.5	18.0918
	04_C09	50000	9491.48	10010.2	23337.5	40508	478464	901494	38067.8	23.6813
	04_C10	50000	12124.5	15147.2	43112.8	41354	492916	922028	75894	12.1489
	04_C11	50000	10041.9	11149	26109.7	40838	560499	997652	42973.9	23.2153
	04_C12	50000	12980.4	17110.9	50199.1	41547	833536	1.27144e+06	73868.4	17.2123
	04_D01	50000	10310.1	13746.5	35035.4	41827	417998	911494	67730.4	13.4577
	04_D02	50000	12895.4	16202.6	46299.3	42106	774185	1.13704e+06	65870.8	17.2617
	04_D03	50000	12056.2	16398.4	37711.6	42751	535440	877432	59081.7	14.8512
	04_D04	50000	9607.72	11255.6	23046.3	42246	494303	906858	36902.3	24.5746
	04_D05	50000	9694.32	11357.7	25663.3	41340	529814	936540	41826.6	22.391
	04_D06	50000	14009.2	16334.3	36348.2	42138	434045	821535	63876.3	12.8613
	04_D07	50000	12387	13992.8	31480.8	41872	623539	1.1036e+06	51662.2	21.3619
	04_D08	50000	14633.4	17417.8	39757.9	41670	490322	846418	64840.6	13.0538
	04_D09	50000	9956.02	11138.4	19479.5	41503	518971	894367	30840.9	28.9994
	04_D10	50000	13706.6	16237.4	44567.4	41625	474723	865003	77297.9	11.1905
	04_D11	50000	10773.7	14549.4	42721.2	42146	744117	1.31084e+06	70214.2	18.6692
	04_D12	50000	9966.83	11940.2	26103.6	41540	585430	975445	41435.3	23.5414
	04_E01	50000	12992.1	16482	41979.9	41992	464316	904495	76723.4	11.789
	04_E02	50000	12608.8	16489.5	44480.9	41972	484063	911072	80045.2	11.382
	04_E03	50000	11043.2	13352	32500.6	41804	559079	1.02105e+06	54891.4	18.6012
	04_E04	50000	9546.64	10537	23691.8	41009	467960	1.02092e+06	45882.6	22.2506
	04_E05	50000	16602.6	13945.8	26711.1	43307	244144	1.00948e+06	71418.4	14.1347
	04_E06	50000	11791.3	14581.7	43773	41529	706070	1.2612e+06	73856.3	17.0764
	04_E07	50000	12303	16106.5	45678.9	41357	567623	1.15577e+06	85506.9	13.5167
	04_E08	50000	12335.4	14475.4	38988.8	41716	463630	914962	71289.1	12.8345
	04_E09	50000	11427.2	13877.6	38491.6	41918	632048	1.17975e+06	65451.3	18.0248
	04_E10	50000	13995.7	15006.7	35902	42497	357695	730597	67458.2	10.8304
	04_E11	50000	12172	16104.5	47480.2	41816	767579	1.2448e+06	73614.2	16.9098
	04_E12	50000	14205.5	18147.7	43417.9	41861	506121	955098	78808.1	12.1193
	04_F01	50000	12986	17082	36612.8	42135	562652	970588	59817.5	16.2258
	04_F02	50000	12083.1	15848.9	42471.5	41784	670853	1.17927e+06	70182.7	16.8029
	04_F03	50000	11042.4	13905.3	41423.2	41744	655680	1.19836e+06	71867.8	16.6744
	04_F04	50000	14055	13108.4	26504.7	43064	226344	766809	63389.2	12.0968
	04_F05	50000	12258.6	14323.4	34141.1	41605	487730	915383	59851	15.2944
	04_F06	50000	13007.4	16669.6	45970.4	41159	523066	988773	81984.1	12.0606
	04_F07	50000	10269.8	11898.5	29828.2	41513	652657	1.1082e+06	47509.6	23.3258
	04_F08	50000	14114	15911.4	35227.7	41225	512075	964652	61891.8	15.5861
	04_F09	50000	14947.6	16010.9	39784.6	41367	491161	852332	65583	12.9962
	04_F10	50000	10777.9	12791.2	28794.9	42475	385632	828604	50154.6	16.521
	04_F11	50000	12668.2	16583.6	42155.5	42040	494971	956814	76450.6	12.5155
	04_F12	50000	11658.1	13527.9	33625.5	42035	581538	978709	53549.5	18.2767
	04_G01	50000	13386.5	16889.2	44646.6	42123	459372	894459	82763.2	10.8074
	04_G02	50000	10767.9	13178.8	27442.8	42216	553745	889665	40939.1	21.7314
	04_G03	50000	11711.8	14827.3	38924.6	41656	632825	1.17257e+06	67139.2	17.4648
	04_G04	50000	9980.08	12665.6	30183.8	41562	442240	955074	55509.8	17.2055
	04_G05	50000	11077.4	13089.7	42186.7	41055	648301	1.26155e+06	75468.1	16.7164
	04_G06	50000	10569.4	12274	33304.9	41143	614447	1.05884e+06	54354.5	19.4803
	04_G07	50000	9383.77	10998.2	24212.2	41205	552658	1.18738e+06	47859.1	24.8099
	04_G08	50000	10904.3	13165.3	45280.1	40683	713063	1.28618e+06	77469.2	16.6024
	04_G09	50000	10580.8	12292.3	31450.8	40762	611817	1.171e+06	56584.1	20.6949
	04_G10	50000	10122.1	11271.4	25801.7	40422	569037	1.0272e+06	43529.4	23.5979
	04_G11	50000	12143.1	13549.8	48135.5	40904	452783	933607	92489.7	10.0942
	04_G12	50000	12272.2	15062.6	39467.6	41505	562281	1.12182e+06	73361.4	15.2917
	04_H01	50000	12495.6	16358.4	49937.2	40943	813496	1.33177e+06	78744.2	16.9126
	04_H02	50000	14887.8	17515	49481	41469	479647	889050	87122	10.2047
	04_H03	50000	11807.4	14257.1	29394.2	41843	492303	965214	53725.2	17.9658
	04_H04	50000	9511.48	11761.4	27690.4	41858	522107	1.00708e+06	48700.7	20.679
	04_H05	50000	8466.6	9794.7	16805.1	42172	538647	915665	25582	35.7934
	04_H06	50000	9489.97	11427.7	20198.4	41577	566348	1.03788e+06	34036.7	30.493
	04_H07	50000	11208.2	14567.9	34458.2	41382	598545	1.15808e+06	62756.6	18.4535
	04_H08	50000	11498.8	15475.7	47793.4	41576	788347	1.35222e+06	78701.2	17.1816
	04_H09	50000	10776.9	14047.8	38713.6	41625	551537	1.12536e+06	74807.4	15.0435
	04_H10	50000	11924.1	13511.5	29700.8	41597	500885	992920	53559.1	18.5388
	04_H11	50000	10206.2	12287.7	23704	41706	567418	1.00759e+06	38955.9	25.865
	04_H12	50000	10263.8	12263.8	27072.4	40893	637233	1.17858e+06	47194.1	24.9731
	05_A01	50000	9216.76	9059.76	20454	42719	513342	862113	31838	27.0781
	05_A02	50000	11594.5	13665.4	35020.4	43152	455410	910486	64937.7	14.0209
	05_A03	50000	10777.1	11629	42625.9	42906	648497	1.17527e+06	72767	16.1511
	05_A04	50000	9965.6	11839.6	43546	43446	666222	1.1989e+06	74230	16.1511
	05_A05	50000	9061.6	9922.93	24326.8	43465	538147	943660	39575.2	23.8447
	05_A06	50000	9819.71	10887.7	27212.4	43214	441354	929730	50536.9	18.3971
	05_A07	50000	10526.3	12460.1	36544.9	43157	399408	887627	73737.2	12.0377
	05_A08	50000	11100.2	11176.8	29800.7	43102	472765	936507	53324	17.5626
	05_A09	50000	13834.9	12890	44919.7	42411	476859	892508	79461.9	11.2319
	05_A10	50000	11102	11701.8	36898.9	42410	545719	1.0405e+06	65395.8	15.9108
	05_A11	50000	9102.35	8903.48	21423.6	42320	511504	989490	38482.8	25.7125
	05_A12	50000	11165.6	11959.7	29106.9	43432	412865	794863	52617.7	15.1064
	05_B01	50000	12276.4	11839.5	37059.3	43352	486060	881378	62480.9	14.1064
	05_B02	50000	7804.95	7043.1	15876.5	43301	466595	923446	26702.9	34.5822
	05_B03	50000	11347.1	12453.7	37418.3	43101	468294	917115	67539.9	13.5789
	05_B04	50000	11757.1	12336.3	35423.2	43137	410523	868387	68765.4	12.6283
	05_B05	50000	11135.4	12282.6	38718	43163	398958	862059	76112.8	11.3261
	05_B06	50000	11843.2	12045.7	41291.3	43257	639923	1.13578e+06	68580.8	16.5612
	05_B07	50000	11898.1	12725.6	42946.3	43327	376502	796071	85077.5	9.35701
	05_B08	50000	12017.7	12401.9	36344	43220	457209	878818	65096.4	13.5003
	05_B09	50000	8839.9	7948.22	18297	43585	486001	887577	27405.9	32.3863
	05_B10	50000	9218.02	8951.41	21592.6	42954	497164	926012	36684.8	25.2424
	05_B11	50000	10562.8	10713.5	32391.3	42742	520510	1.00617e+06	58143.9	17.3049
	05_B12	50000	11757.7	13823.5	40902.7	43258	433688	903450	79367.3	11.3832
	05_C01	50000	8963.59	7843.85	20932	43550	471424	939925	35102.3	26.7767
	05_C02	50000	8259.73	7703.21	16579.7	43349	501594	945648	26354.5	35.8819
	05_C03	50000	11480.4	12391.1	40500.5	42699	416020	902092	81196.9	11.1099
	05_C04	50000	8735.2	7789.57	21106.1	43026	489598	947609	36106.4	26.2449
	05_C05	50000	9431.45	8385.24	24336.2	43070	500378	935728	41606.3	22.49
	05_C06	50000	10163	10975.6	30859.8	43013	477363	960080	56742.5	16.9199
	05_C07	50000	9091.76	8459.68	23414.5	43110	477035	975710	42643.8	22.8805
	05_C08	50000	9662.47	9813.11	27608.4	42939	421472	974621	54482.7	17.8886
	05_C09	50000	11131	11136.5	43361.7	42695	682110	1.26467e+06	76578.8	16.5146
	05_C10	50000	10438.1	11650.4	36825.9	42963	440679	950522	72421.4	13.1249
	05_C11	50000	13674.6	13333.8	39515.2	42924	416807	860650	76479.3	11.2534
	05_C12	50000	13318.4	11220.6	29325.3	42469	728554	1.35119e+06	48878.9	27.6437
	05_D01	50000	10564.6	9780.35	30373.6	43314	448365	926080	56407.8	16.4176
	05_D02	50000	8771.91	8379.75	23582	43360	434165	965897	45058.8	21.4364
	05_D03	50000	9986.73	11156.8	31546.8	43243	451510	979500	62112.3	15.7698
	05_D04	50000	9733.36	8631.51	11225.3	42204	476355	887137	17344.4	51.1485
	05_D05	50000	8349.56	8773.49	22920	43141	455984	1.00811e+06	43127.2	23.3753
	05_D06	50000	11790.6	10998.1	37952.5	42863	434495	955952	75682.5	12.6311
	05_D07	50000	10004.3	10636.5	39244.9	42977	597976	1.26941e+06	76518.2	16.5896
	05_D08	50000	14041.7	12640.5	35723.3	43571	589250	1.09856e+06	61081.3	17.9851
	05_D09	50000	11029.9	12350.3	30403.4	43587	423102	920183	58298.5	15.784
	05_D10	50000	10756.7	12030.7	37907.6	43562	326535	730810	78452.8	9.31528
	05_D11	50000	10777.3	12954	37522.9	43087	433061	961216	78724.7	12.2098
	05_D12	50000	11412.5	12467.1	44761.5	42679	707310	1.29801e+06	77725.3	16.6999
	05_E01	50000	11410.4	12573.7	38627.8	43169	452988	973477	75493.7	12.8948
	05_E02	50000	11285.2	13441.4	37738.5	43315	513594	954127	65702	14.522
	05_E03	50000	11401.7	11880.6	41592.6	42949	656399	1.20304e+06	70383	17.0927
	05_E04	50000	9124.3	9615.46	24065.3	43395	492423	970975	42830.5	22.6702
	05_E05	50000	13042	13370.9	40979.8	42754	618600	1.19496e+06	75104.9	15.9105
	05_E06	50000	9913.65	10857.5	29904	43179	504004	1.06448e+06	58554.2	18.1795
	05_E07	50000	10757	12593.5	38784.2	42658	501975	1.04297e+06	75545.4	13.8059
	05_E08	50000	10588.2	11966.7	37066.7	42841	408137	974291	80651.8	12.0802
	05_E09	50000	8560.87	8653.69	20764.5	43041	462875	998594	39361.9	25.3695
	05_E10	50000	12418.2	13084.6	36248.1	42833	442126	927441	70365.9	13.1802
	05_E11	50000	10359.7	11391.1	28675.9	42365	504934	1.09335e+06	57707.3	18.9465
	05_E12	50000	10656.1	12339.4	33902.5	42322	564113	1.12102e+06	64214.8	17.4574
	05_F01	50000	13578.7	14327.5	50752.9	41730	747932	1.28842e+06	85117.4	15.1369
	05_F02	50000	8800.21	8422.73	16496.9	42981	590343	1.02349e+06	25166.2	40.6693
	05_F03	50000	11770.7	12532.6	37778.4	42447	518411	1.05812e+06	73128.1	14.4694
	05_F04	50000	11401.7	12717.8	49160.4	41488	806331	1.50091e+06	87359.5	17.1809
	05_F05	50000	8974.63	9349.3	24983.9	42124	535302	1.04853e+06	44637.7	23.4899
	05_F06	50000	8474.4	7977.79	15088.6	43012	581347	1.05326e+06	23996.9	43.8915
	05_F07	50000	8897.18	9564.72	26426.6	42403	611337	1.18174e+06	48287.2	24.4732
	05_F08	50000	10211.8	9918.25	32336.7	42216	622761	1.16588e+06	55889.8	20.8603
	05_F09	50000	12649.6	13051.5	30852.9	42106	534283	977688	52511.6	18.6185
	05_F10	50000	9851.32	9017.18	26394.2	42787	568980	1.04945e+06	45296.6	23.1683
	05_F11	50000	12203.3	14245.7	44482.1	42214	489293	1.05654e+06	92208.3	11.4582
	05_F12	50000	12107.4	12927.5	51840.2	41735	854872	1.45327e+06	85375	17.0222
	05_G01	50000	12279.3	14425.4	46440.3	42038	560353	1.08456e+06	86934.5	12.4756
	05_G02	50000	9873.74	11318.5	41745.2	42408	710921	1.48e+06	83119.5	17.8057
	05_G03	50000	7736.92	8177.58	18375	43404	514411	1.0614e+06	34404	30.851
	05_G04	50000	10187.3	11908.7	44197.7	42270	711911	1.38085e+06	82090.9	16.821
	05_G05	50000	11433	12858.6	39452.6	42414	499459	1.02306e+06	76203.5	13.4254
	05_G06	50000	12282.3	13780.1	46814.3	41993	544136	1.06775e+06	88491.5	12.0661
	05_G07	50000	11546.6	13169.4	33852.4	42675	569955	1.11513e+06	62876.4	17.7353
	05_G08	50000	11241.8	11671.2	41268.4	42570	431353	979356	87597.5	11.1802
	05_G09	50000	11284.9	12464.3	35170.2	42689	543386	1.00611e+06	61717.9	16.3018
	05_G10	50000	11111.5	12562.1	45641.5	42206	753230	1.3648e+06	79871.9	17.0873
	05_G11	50000	10561	11551.9	39088.3	43025	487332	1.02817e+06	78588.4	13.083
	05_G12	50000	9180.95	10086	22376.4	42354	600163	1.17319e+06	40862.6	28.7107
	05_H01	50000	10004.9	10423.4	29177.3	42991	578456	1.1391e+06	54201.4	21.016
	05_H02	50000	11118.9	13085.2	33588.6	42773	551692	1.10577e+06	63813.1	17.3283
	05_H03	50000	8263.69	8717.64	20241.3	43426	558401	1.10327e+06	36574	30.1655
	05_H04	50000	9355.55	8281.72	15237.2	44933	386989	693082	23472.2	29.5278
	05_H05	50000	12992.4	14294.4	41836.2	42569	511517	1060746	83005	12.7793
	05_H06	50000	10645.1	11957.1	46770.8	41981	764886	1.49747e+06	88044.2	17.0082
	05_H07	50000	10266.9	12747.3	35815.1	42515	540104	1.23735e+06	77136.1	16.0412
	05_H08	50000	11568.6	15395.2	40643.4	42740	585979	1.12822e+06	75015.7	15.0398
	05_H09	50000	11546	13240.9	32180	42858	551288	1.10429e+06	61062.7	18.0846
	05_H10	50000	13988	15955.8	46810.5	42354	430805	913303	91331.7	9.99985
	05_H11	50000	9953.16	11121.5	29211.4	42830	615610	1.04405e+06	47595.5	21.936
	05_H12	50000	9335.16	9201.79	27514.2	42894	591779	1.16494e+06	50691.1	22.9812
Autofluor	06_A01	50000	11681.2	8641	2340.27	45367	540.04				0	0	#DIV/0!	Cut out to now show up
pET	06_A02	50000	7608.12	3953.24	2132.67	39606	445.33				0	0	#DIV/0!
DEBS6	06_A03	50000	12549.6	9839.71	7096.45	41015	474079				562827	7558.78	74.46
D0	06_A04	50000	16547.4	12882	25488.4	44741	270731				300769	27926.1	10.7702
D1	06_A05	50000	14579.2	10310.6	18457.1	42727	328498				367072	20115.7	18.2481
	06_A06	50000	14040.6	10422.5	24267.8	44723	318716	426081	30269.4	14.0763
	06_A07	50000	15172.9	11796.5	30694.2	43011	343862	594610	49558.3	11.9982
	06_A08	50000	10788.7	8570.31	19377.4	42409	318813	618590	32843.6	18.8344
	06_A09	50000	17540.8	12523.7	29100.4	44314	426362	545685	34980.8	15.5995
	06_A10	50000	12599.3	8590.54	8383.3	43618	276936	361230	9000.08	40.1364
	06_A11	50000	13632.7	9842.94	10612.2	43848	346199	426324	11732.9	36.3356
	06_A12	50000	12863.1	12175.6	17654.3	44216	522271	669463	21364.5	31.3353
	06_B01	50000	12158.5	9527.5	17861.7	44566	376566	654150	24704.8	26.4787
	06_B02	50000	13417.9	12087.5	26309.5	44434	359493	581612	39491.6	14.7275
	06_B03	50000	14567.8	10890.9	22203.5	45048	351496	474880	27050	17.5556
	06_B04	50000	11672	8490.95	11093.7	44865	306875	365730	12368	29.5707
	06_B05	50000	11837.6	8747.73	11031.3	44820	335123	439949	12248.2	35.9195
	06_B06	50000	16749	12972.8	33341.3	44240	480947	672622	43624.4	15.4185
	06_B07	50000	16919	12392.6	26740.4	44592	415850	511448	30824.4	16.5923
	06_B08	50000	16463	14075	27268.4	45350	334773	442534	33587	13.1757
	06_B09	50000	15012.5	11771.8	25065.6	45567	298629	393483	30019.5	13.1076
	06_B10	50000	12200.2	8855.09	13460.1	44130	296038	409130	14334.3	28.5421
	06_B11	50000	16848.5	12864.1	26217.8	45247	421322	472084	28555.4	16.5322
	06_B12	50000	12666.3	9144.41	13459.6	45351	263113	316734	15378.6	20.5958
	06_C01	50000	15288.1	13837	29483.8	43938	356290	543234	40826.4	13.3059
	06_C02	50000	17695.8	13482.4	34984.4	43960	510388	660159	42927.5	15.3784
	06_C03	50000	14198	11432.5	26199.7	43786	346611	543069	37256.8	14.5764
	06_C04	50000	18141.2	13352.6	34366.2	43748	506583	639377	41264.2	15.4947
	06_C05	50000	17659.8	13166.6	33500.9	43428	488532	628478	40605.8	15.4775
	06_C06	50000	14610.7	11545.5	24490.3	45027	367049	479396	30209.4	15.8691
	06_C07	50000	16012.7	12703.7	33416	44721	464705	668532	44922.6	14.8819
	06_C08	50000	12215.6	10232.4	17983.2	41690	445172	726659	25553.5	28.4368
	06_C09	50000	14742.2	11165.7	24694.5	42989	290599	403319	30468.5	13.2373
	06_C10	50000	12866.9	9193.57	10724.4	42095	306120	393704	11568	34.0338
	06_C11	50000	15143.4	11567.9	24641.2	44067	271208	360300	30158	11.9471
	06_C12	50000	12784.7	8924.94	16276.9	45473	253296	312532	18264.9	17.1111
	06_D01	50000	12321.1	9809.16	18029.7	44662	362453	553476	23747.4	23.3068
	06_D02	50000	15778.1	12153.2	26312.9	44043	372295	513346	33179.4	15.4718
	06_D03	50000	11885.6	8687.93	11529.6	41751	351572	460212	13430.7	34.2657
	06_D04	50000	18213.5	13533.5	36273.9	43471	524089	666248	44938.6	14.8257
	06_D05	50000	16430.1	13750.7	31056.7	45157	345364	464246	40046.1	11.5928
	06_D06	50000	15886.7	12447.9	26849.1	44869	448439	567373	32344.4	17.5416
	06_D07	50000	13988.4	10528.1	21211.2	44602	345697	437756	24746.8	17.6894
	06_D08	50000	14432.1	11538.8	26705.3	44584	380264	554294	35571.4	15.5826
	06_D09	50000	10729.9	8890.85	19685.4	43949	273454	514564	33234.1	15.483
	06_D10	50000	17026.5	12560.6	26250.2	44800	437286	484565	28677.3	16.8972
	06_D11	50000	15879.8	12427.5	29796.5	45046	246561	323140	37246	8.67582
	06_D12	50000	15892.4	13542	25189.5	46137	296677	353252	28931.6	12.2099
	06_E01	50000	15125	10367	21222.2	45712	232773	618060	44964.2	13.7456
	06_E02	50000	15268	12533.1	24602.9	45505	344188	431422	29548.8	14.6003
	06_E03	50000	15515.9	12874.3	27757.1	44495	316690	530262	42777.9	12.3957
	06_E04	50000	11697.2	9419.67	16197.7	44384	395997	575888	20908.2	27.5436
	06_E05	50000	12832.5	10385	15586.2	44591	380468	528958	19038.6	27.7835
	06_E06	50000	17366.9	13987.7	40319.6	43951	362332	526564	55768.9	9.4419
	06_E07	50000	15766.5	13521.6	33835.1	44785	359827	521759	45711.1	11.4143
	06_E08	50000	17178.5	13888.9	35183.9	44656	355255	527109	48305.2	10.912
	06_E09	50000	17043.9	13871.6	30220.2	45701	294260	378842	36521.4	10.3731
	06_E10	50000	13521.7	10073.8	16178.5	44453	327980	410259	18588.8	22.0702
	06_E11	50000	12741.1	9551.76	14862.3	43989	279946	373469	18683	19.9898
	06_E12	50000	12388.1	8725.43	14928.6	44656	252654	293773	16767	17.5209
	06_F01	50000	12101.8	9225.02	19446.9	43000	386325	573292	25545.5	22.442
	06_F02	50000	15350.9	12663.2	32421.2	43649	375806	582332	46933.8	12.4075
	06_F03	50000	15070.6	12014.5	26009.8	43918	348767	509282	34940.6	14.5757
	06_F04	50000	14341.6	11091.8	27501.9	43839	483952	659699	35418.5	18.6258
	06_F05	50000	17507.3	13367.9	32200.7	44464	338484	453276	40663.4	11.147
	06_F06	50000	17087.4	14343.8	36711.1	43761	626130	842121	46877.2	17.9644
	06_F07	50000	13027.8	11049.8	27720.6	44058	442029	633663	38733.3	16.3596
	06_F08	50000	12283	11435.1	25603	43058	603727	867402	34203.7	25.3599
	06_F09	50000	17039.7	12950.8	27127.3	45443	432346	516216	30836	16.7407
	06_F10	50000	13794.6	11148.2	28016.7	44605	458813	677077	37424.2	18.092
	06_F11	50000	14115	10036.6	19501.2	46282	205809	390273	30056.8	12.9845
	06_F12	50000	12880.2	9364.19	11634.6	43584	299983	349177	13102.2	26.6503
	06_G01	50000	16236.7	13872.3	37631.8	43916	365506	526817	51112.9	10.3069
	06_G02	50000	15968.8	13423	33217.8	44446	341733	533526	48209.9	11.0667
	06_G03	50000	17258.2	15277.2	34540.6	44831	383824	546166	46540.3	11.7353
	06_G04	50000	13224.2	10811.6	21408.1	44728	503348	695884	27760.2	25.0676
	06_G05	50000	16354.9	14199	41132	42228	783685	1.07468e+06	53433.5	20.1125
	06_G06	50000	12244.9	12518.9	35694	41416	705156	1.16995e+06	53844.2	21.7284
	06_G07	50000	15763.5	14154	43086.8	41534	874947	1.18194e+06	55401.4	21.3341
	06_G08	50000	13425.6	15047.3	64986.5	40551	1.05831e+06	1.55359e+06	91203.1	17.0344
	06_G09	50000	15301	12904.1	34720.7	44136	426885	607830	46176.4	13.1632
	06_G10	50000	12187.5	11220.4	26430.7	42880	578846	883171	36473.9	24.2138
	06_G11	50000	13629.4	10361.7	19197.5	44466	269359	379239	25042.9	15.1435
	06_G12	50000	12964	9444.34	15375.7	43958	299920	407086	18567.4	21.9248
	06_H01	50000	14894.1	12309.5	33673.7	43695	362949	585268	50033.4	11.6975
	06_H02	50000	13186.6	11857	24946.2	44380	438067	672522	34926.7	19.2552
	06_H03	50000	12911.9	13270.1	39185.5	42109	568384	1.0235e+06	64757.2	15.8052
	06_H04	50000	17631	12560.5	28781.1	43819	310295	1.00155e+06	76316.1	13.1237
	06_H05	50000	12666.6	11367.5	18647.2	42916	561827	795752	24019.6	33.1293
	06_H06	50000	12223	12825.9	40232.8	41143	836271	1.14387e+06	53026.2	21.5719
	06_H07	50000	14130.9	14846	57024.6	40320	1.10484e+06	1.45778e+06	74121.5	19.6675
	06_H08	50000	14647.8	15784.5	64673.7	40138	1.14774e+06	1.49824e+06	82143.1	18.2394
	06_H09	50000	14845.1	17695.4	54220	41040	686628	1.05777e+06	79976.5	13.226
	06_H10	50000	11598.1	12796.6	34102.8	41778	775743	1.08209e+06	45091.4	23.9977
	06_H11	50000	16644.3	14249.3	32388.5	44817	394351	605172	46450.2	13.0284
	06_H12	50000	11853.5	9869.11	16611.9	44810	390804	558881	21544.2	25.9412
	07_A01	50000	20861.6	12713.2	18093	44545	99798	538147	48831.9	11.0204
	07_A02	50000	11860.5	10349.2	22553.4	43425	440713	627979	29925.3	20.9849
	07_A03	50000	14081.7	13948.1	33950.4	44012	428660	557572	43125.7	12.929
	07_A04	50000	12676.7	10638.6	16429.5	42297	488614	633608	19618.4	32.2966
	07_A05	50000	14615.3	14362.2	34249.9	43382	498841	718461	45755.9	15.7021
	07_A06	50000	11207.9	9137.44	15286.8	43415	402099	688390	22932.8	30.0177
	07_A07	50000	17273.8	13238.2	38667.5	42710	580509	822845	52012.8	15.82
	07_A08	50000	15946.6	14691.4	31888.6	43201	469173	728365	45573.5	15.9822
	07_A09	50000	14398.1	13058.5	26266.8	43016	519549	797118	36258.4	21.9843
	07_A10	50000	13055	10446.3	21740.4	41688	436118	701749	30530.7	22.9851
	07_A11	50000	16008.4	15282.9	54524.5	41040	599746	915394	79472.9	11.5183
	07_A12	50000	11957.5	9671.89	19165.8	43197	370309	563692	25178.3	22.388
	07_B01	50000	16498	13705.5	27181.2	44803	360869	433781	32027.1	13.5442
	07_B02	50000	13966	12341.3	24928.9	43693	486512	713906	33605.7	21.2436
	07_B03	50000	18114.6	15304.5	40604	44048	677099	869086	50591.1	17.1786
	07_B04	50000	18450.3	14839	41109.4	43701	680285	913437	52438	17.4194
	07_B05	50000	13901.6	11717	24489	43395	452119	696777	34120.1	20.4213
	07_B06	50000	18473.2	13743.6	39752.2	44032	571094	744199	49176.4	15.1333
	07_B07	50000	13514.6	10761.2	27696.8	42917	448999	688200	38782.2	17.7452
	07_B08	50000	15161.9	13817	40542.2	44102	348015	537835	59418.4	9.05167
	07_B09	50000	13209.4	9801.22	23422.5	42594	442921	643927	30797.9	20.9081
	07_B10	50000	16343.9	15034	31375	44169	393585	563617	43960.9	12.8209
	07_B11	50000	11325.6	9077.25	13265.4	42799	434026	607710	17049.3	35.6442
	07_B12	50000	16788.9	14884.5	34080.2	44426	388047	540127	44980.4	12.008
	07_C01	50000	12772.9	10960.5	18196	41634	510022	771298	24359.9	31.6627
	07_C02	50000	13227.8	11058.5	28168	42498	415366	649318	40366.4	16.0856
	07_C03	50000	18637.3	14500.3	42283.5	42848	676302	894073	53748.1	16.6345
	07_C04	50000	17103.1	15201.8	38547.4	42727	464644	687404	54772.2	12.5503
	07_C05	50000	11052.2	10021.4	19342.5	43518	463595	802240	28794.7	27.8607
	07_C06	50000	15159.5	12382.7	25490	42904	384780	639643	38093.7	16.7913
	07_C07	50000	18175.4	14182.5	42241.8	43540	626427	801934	52122.6	15.3856
	07_C08	50000	15316.4	13674.2	34857.6	43749	468546	697486	48164.7	14.4813
	07_C09	50000	11622.7	8754.87	12945	42579	380794	484080	14872.8	32.5481
	07_C10	50000	13175.8	11435.8	25232.4	43447	433975	644389	33682.8	19.1311
	07_C11	50000	19433.7	14826.6	43105.7	43719	669366	822118	51670.5	15.9108
	07_C12	50000	18880.1	13771.2	31711.2	44516	499746	586051	36095.1	16.2363
	07_D01	50000	15633.3	15140.4	36948.3	43736	497820	744269	51301.7	14.5077
	07_D02	50000	15530.8	12243.3	30511.8	42752	465358	712937	43206.2	16.5008
	07_D03	50000	14836.8	12286.1	31393.8	43039	485083	770983	44783.8	17.2157
	07_D04	50000	17203.3	15155.3	36994.7	43414	434143	653839	51810.5	12.6198
	07_D05	50000	14036.7	13047	34989.2	42286	479589	827770	52374.4	15.8049
	07_D06	50000	14825.1	12018.8	31240.1	42818	456004	632753	40783.6	15.5149
	07_D07	50000	12656.5	10346.4	21616.1	42987	464833	692910	29082	23.8261
	07_D08	50000	12204.2	10255.2	20882.3	43733	432944	682487	28850.2	23.6562
	07_D09	50000	18931.8	14478.7	39074.8	44512	606434	712025	45143.6	15.7724
	07_D10	50000	11771.9	10969.8	29916	43758	413142	705513	45422	15.5324
	07_D11	50000	11663.7	9542.41	18790.2	42991	445997	642065	23784.7	26.9949
	07_D12	50000	16606.1	12503.4	29844.3	43822	476208	552657	33732.2	16.3837
	07_E01	50000	16297.1	12218.3	35851.1	42598	516846	759518	48945.2	15.5177
	07_E02	50000	17337.5	16092.2	36135.4	43840	433873	673602	52332.2	12.8716
	07_E03	50000	13456.2	12835.9	31582.5	42614	450940	807596	50585	15.9651
	07_E04	50000	15058.2	13952.5	31601.6	43869	449384	692685	45190.7	15.328
	07_E05	50000	14756.6	12740.4	30667.1	42310	519248	845606	44550.7	18.9808
	07_E06	50000	12853.5	10394	23540.8	42037	482971	678694	30947.3	21.9306
	07_E07	50000	10043.3	9538.18	25935.2	43180	455068	703482	36272.8	19.3942
	07_E08	50000	14395.6	12737.7	41990.9	44162	623649	829330	53228.9	15.5804
	07_E09	50000	9864.97	8780.22	24245.6	44326	407491	560578	30793.2	18.2046
	07_E10	50000	11452.4	11773.2	34379.2	44249	411172	649462	48672.8	13.3434
	07_E11	50000	11862.7	10809.6	27121.9	44328	421297	649544	37261.1	17.4322
	07_E12	50000	10947.9	10344.5	30306.1	44460	345382	468089	39187.1	11.945
	07_F01	50000	21396.9	8973.64	8529.43	44874	602461	693515	9116.3	76.0742
	07_F02	50000	12848.5	11711.5	33241.6	40864	729543	1.03146e+06	44489.7	23.1842
	07_F03	50000	13055	10423.5	26024.6	42566	488684	707025	34906.4	20.2549
	07_F04	50000	11728.7	12558.5	31850.4	43692	573927	835438	45053.5	18.5433
	07_F05	50000	14191.3	13345.5	27918.9	43458	540118	785858	38110.7	20.6204
	07_F06	50000	16783.3	14917.6	48146.9	44817	770770	895298	55285.6	16.1941
	07_F07	50000	10918	10774	36051.4	43915	367807	609407	56405.5	10.804
	07_F08	50000	10794.8	11433.5	33721.9	42759	676863	936103	43936.5	21.3058
	07_F09	50000	8607.47	7511.02	27745.4	42583	452922	659014	38310.6	17.2019
	07_F10	50000	10973.6	11558	40510.8	44088	635575	840303	51350.4	16.3641
	07_F11	50000	8143	7547.96	27488.5	42029	514135	738945	37664.6	19.6191
	07_F12	50000	9073.57	9951.62	27920.2	42038	635146	970314	40075.3	24.2123
	07_G01	50000	16369.4	15999.9	44112.9	43170	839776	1.14348e+06	57375.6	19.9296
	07_G02	50000	13673.4	15566.5	57292.6	41404	561975	1.09272e+06	105270	10.3801
	07_G03	50000	17392.7	15306.3	42543.4	44566	650451	861873	53685	16.0543
	07_G04	50000	14800.4	15669.1	54264.3	41503	674895	1.04689e+06	79654.6	13.1429
	07_G05	50000	11984	10145.3	24169.7	43593	485991	779456	33745.4	23.0982
	07_G06	50000	12467.2	12760	37859.3	42722	703446	1.08662e+06	53427.8	20.338
	07_G07	50000	11159.9	11484.4	39163	42648	749654	1.26304e+06	59865.2	21.0981
	07_G08	50000	9758.84	10025.5	37308.4	42408	757951	1.15481e+06	52825.4	21.8609
	07_G09	50000	8201.69	7952.45	22136.4	40252	586393	796619	28544.5	27.9079
	07_G10	50000	9718.69	10932.7	32259.8	42272	570328	866058	45678.6	18.9598
	07_G11	50000	8474.16	10493.1	29701.3	42823	424180	636392	41775.6	15.2336
	07_G12	50000	9363.77	11269	32512.3	41526	643221	943096	45091.8	20.915
	07_H01	50000	14353.1	16431	50215.4	42167	639275	1.02637e+06	76222.8	13.4654
	07_H02	50000	12612.9	14009.2	41576.6	41598	715775	1.18702e+06	64845.5	18.3054
	07_H03	50000	15101	14927.6	57017	41431	1.07394e+06	1.46064e+06	74009.3	19.7359
	07_H04	50000	14454.3	16997.1	49895.8	42036	794823	1.22584e+06	72497.9	16.9087
	07_H05	50000	16467.6	14187.2	47205.4	43064	887751	1.15138e+06	59004.4	19.5135
	07_H06	50000	12042.4	12818.3	56139	41831	932790	1.7915e+06	100395	17.8445
	07_H07	50000	13806.5	16583.1	48201.4	43984	636650	981129	70072.8	14.0016
	07_H08	50000	12661.4	13650.5	36263.1	42065	762207	1.14715e+06	51209.3	22.4013
	07_H09	36484	11024.2	12830.8	61640.3	30467	673721	1.27935e+06	111234	11.5014
	07_H10	16902	10612.5	10913.9	65765.6	13071	964822	1.42351e+06	93911	15.1581
	07_H11	50000	10260.3	10312.9	35122.6	45410	560710	653338	40200.2	16.2521
	07_H12	50000	8277.38	9345.8	37434.2	41737	584945	724529	45500.5	15.9236
	08_A01	50000	17904.1	15762	42796.4	43749	729377	1.01781e+06	56693	17.9531
	08_A02	50000	18762.1	18185	58314.4	41954	1.15044e+06	1.42532e+06	70312.1	20.2714
	08_A03	50000	17935.4	19506.4	47883.4	43184	675261	946353	65151.7	14.5254
	08_A04	50000	18407.6	18351.5	49361.9	42842	1.04571e+06	1.32267e+06	60180.9	21.9782
	08_A05	50000	16675.9	19377.2	56026.5	43123	867714	1.17904e+06	72568.6	16.2473
	08_A06	50000	17583.8	16933.8	53479.7	42199	1.04476e+06	1.36727e+06	68352.2	20.0033
	08_A07	50000	12548.4	12065.6	21715.3	43733	559643	798791	28836.3	27.7009
	08_A08	50000	12836.8	11420.7	22972.2	41927	577427	890538	32391.7	27.4928
	08_A09	50000	13488.5	11782	30119.5	41817	687022	1.05697e+06	43777.6	24.1442
	08_A10	50000	16939.1	17953.3	64690.6	41718	1.1825e+06	1.54002e+06	82626.3	18.6383
	08_A11	50000	14983.9	13102.1	37688.8	42213	759035	1.04693e+06	49398.6	21.1935
	08_A12	50000	15390	16370	36017	43434	696584	1.02511e+06	49267.7	20.807
	08_B01	50000	16260.9	15701.4	35530.9	44105	486160	746751	51789.9	14.4188
	08_B02	50000	15166	15640.3	40378.2	43648	672961	958511	54495.9	17.5887
	08_B03	50000	16683	14399.6	35657.5	43186	582271	837080	49174.3	17.0227
	08_B04	50000	16614.9	17059.4	39563.6	43937	583791	870352	55489.2	15.6851
	08_B05	50000	12977.3	11934	35871	41695	706382	1.14447e+06	54094.5	21.1568
	08_B06	50000	18260.5	16252.4	45659.6	43925	801787	1.09392e+06	59229.3	18.4692
	08_B07	50000	13126.6	11910.6	19098.7	43946	559466	774058	23820	32.4962
	08_B08	50000	13112.4	12790	25744.2	44220	570726	858305	34662.7	24.7616
	08_B09	50000	16580.2	15787.9	34561.1	43739	468891	850916	57833.3	14.7133
	08_B10	50000	16506.4	16563.1	29630.5	44389	512580	744191	39941.6	18.632
	08_B11	50000	17313	15199.3	30939.6	43946	816322	1.11046e+06	38926	28.5274
	08_B12	50000	14088.1	14309.6	31446.2	43661	683817	944494	41871.3	22.5571
	08_C01	50000	17865	16783.3	48780.7	44155	795615	1.01759e+06	60764.9	16.7463
	08_C02	50000	16947	16795.1	44674.3	43569	870694	1.24618e+06	60284.8	20.6716
	08_C03	50000	15765.1	14204.8	36544.9	43044	407801	756128	64553.9	11.7131
	08_C04	50000	14890.1	14493.9	32808.8	43836	497194	845439	51626.3	16.3761
	08_C05	50000	13771.5	12777.4	39498.4	42122	812529	1.12772e+06	51723.6	21.8028
	08_C06	50000	16803.6	14589.4	40987.6	43142	785936	1.17314e+06	56654.9	20.7068
	08_C07	50000	12964.5	11475.3	27844.3	43777	504798	679626	35380.2	19.2092
	08_C08	50000	13646.9	11023.4	27879.1	44190	515427	679215	35225.8	19.2818
	08_C09	50000	11990.6	10191	22898.6	43238	523790	778496	30663	25.3888
	08_C10	50000	12822.5	11015.8	20929.1	43431	512546	748393	27269.9	27.4439
	08_C11	50000	15745.5	13510.7	31319.5	44432	524004	762158	42451.6	17.9536
	08_C12	50000	13678.5	12823.8	28131.8	43503	584032	794719	37114.6	21.4126
	08_D01	50000	22885.8	18237.2	25984.2	44837	206405	603475	59086.6	10.2134
	08_D02	50000	14994.6	13162.8	33205.7	43615	558224	801507	45827.7	17.4896
	08_D03	50000	18376.8	15759.7	45256.4	43184	819905	1.16859e+06	61242.4	19.0814
	08_D04	50000	15738.4	15077.2	35780.4	43317	444254	843110	60982.4	13.8255
	08_D05	50000	16374.8	15899.2	32695.3	43878	373512	976096	63362.7	15.4049
	08_D06	50000	13850.6	12663.1	29491.2	43265	608306	885603	39926.2	22.181
	08_D07	50000	15588.4	15157.6	29263.7	44373	521363	788316	40871.8	19.2875
	08_D08	50000	13391.3	12821	27005	42815	664447	908517	35429.2	25.6432
	08_D09	50000	13413.6	12587	29636.6	43647	585808	818516	39660.9	20.6379
	08_D10	50000	17190.1	15050.6	38795.4	44737	490416	689049	52668.1	13.0829
	08_D11	50000	12634.5	10592.7	19592.5	43537	550700	830173	26771.4	31.0097
	08_D12	50000	12814.8	11484.9	27070.5	42797	522051	879009	42413.6	20.7247
	08_E01	50000	16105.8	14460.9	34403.8	43914	519885	769340	48769.9	15.7749
	08_E02	50000	15965.4	13473.4	26119.5	44514	362504	701087	44052.6	15.9148
	08_E03	50000	16426.8	16229.2	40976.9	43669	558081	868303	61049.1	14.223
	08_E04	50000	14725.9	13999.9	32058.1	43683	495638	834157	50963.6	16.3677
	08_E05	50000	18565.3	16269.5	45819.8	42307	898997	1.35834e+06	66229	20.5098
	08_E06	50000	18858.5	13388.6	14333.6	45178	206493	894141	34468.1	25.9411
	08_E07	50000	19034.7	17446.7	39328.3	44197	569747	917369	58804.7	15.6003
	08_E08	50000	15368.3	16784.8	49040.5	42500	863105	1.24693e+06	67710.6	18.4156
	08_E09	50000	17775.4	11251.9	13808.5	45912	105688	565941	46168.4	12.2582
	08_E10	50000	15693.5	14291	38298.9	43893	410022	670068	60161.8	11.1377
	08_E11	50000	17330.8	16541.9	35850.1	45118	457548	666947	49909.4	13.3632
	08_E12	50000	18629.5	18538.2	43007.4	43588	582614	875709	61853.8	14.1577
	08_F01	50000	19342.5	17751.8	47068.2	44221	857092	1.08414e+06	58051.3	18.6755
	08_F02	50000	13285.1	13231.4	27020.7	43785	545822	922953	42034.9	21.9568
	08_F03	50000	17754.7	16950.2	47423.8	44095	584081	927580	71398.2	12.9917
	08_F04	50000	13217.2	11944.1	32304.2	42898	631255	967093	46648	20.7317
	08_F05	50000	14173.7	13836.2	40636.6	41565	797753	1.25357e+06	59310.7	21.1357
	08_F06	50000	14604.2	12787.1	33527.2	45016	377523	1.05924e+06	73653	14.3814
	08_F07	50000	13639.9	13651.6	34913.5	42579	803868	1.1624e+06	46937.2	24.765
	08_F08	50000	17019.6	18341.7	82282.4	42277	723955	1.1054e+06	121445	9.10203
	08_F09	50000	17308.7	16526.7	49706.6	42606	992021	1.37354e+06	65730.2	20.8966
	08_F10	50000	14336.4	13346.7	28235	43008	510776	811754	42128	19.2688
	08_F11	50000	14729.6	14202.5	33749.8	44971	510623	720736	45747.2	15.7547
	08_F12	50000	15121.8	16906.1	39421.9	44234	616879	901859	55545.1	16.2365
	08_G01	50000	19110.7	18027.8	49694.4	44680	857699	1.04053e+06	59466.1	17.4979
	08_G02	50000	15639.1	12915.2	25410.6	44701	354857	754613	47714.9	15.815
	08_G03	50000	15105.3	15609.1	42400.4	44258	580895	870043	60271.4	14.4354
	08_G04	50000	13049.8	13527.8	32336.1	44193	597993	964380	49704.7	19.4022
	08_G05	50000	15023.2	17671.8	49285.7	43878	705059	1.09238e+06	72854.2	14.9941
	08_G06	50000	36494.1	18150.2	29656.6	44532	255528	787462	58118.7	13.5492
	08_G07	50000	14955.6	18140.7	51244.1	44752	637165	1.04748e+06	80340.1	13.038
	08_G08	50000	12249.1	14824.1	45455.7	43137	507271	1.23362e+06	97426.6	12.6621
	08_G09	50000	13808.5	17484.8	36707.4	43108	602352	1.1411e+06	67181.3	16.9854
	08_G10	50000	19208.7	17978.8	44370.7	43591	585493	920753	65648.2	14.0256
	08_G11	50000	20054.9	17460.5	44369.3	43447	588697	895685	63779.9	14.0434
	08_G12	50000	18052.4	17418.9	56994	43033	1.07022e+06	1.35864e+06	71695	18.9503
	08_H01	50000	14220	16130.1	30897.3	42910	461782	973371	60274.5	16.149
	08_H02	50000	12952.4	11967.1	29283	42211	601866	1.07333e+06	48765.5	22.0101
	08_H03	50000	13099.4	12339.8	35683.9	42453	799534	1.23718e+06	52534.3	23.55
	08_H04	50000	16429.4	17892.7	55929.1	42777	1.03779e+06	1.43035e+06	74420	19.22
	08_H05	50000	12665	11776.9	35910.4	42420	792792	1.2171e+06	51505.3	23.6306
	08_H06	50000	15621.6	17499	55462.5	43718	631180	1.06729e+06	88528.7	12.0559
	08_H07	50000	14147.6	16635.7	39342.6	44476	967614	1.37155e+06	53136.2	25.8121
	08_H08	50000	16448.1	17087.8	47670.3	41909	776626	1.19196e+06	70628.2	16.8765
	08_H09	50000	14104.9	13850	41089.5	42834	853152	1.17018e+06	54404.1	21.5091
	08_H10	50000	9180.17	10814.6	31043.2	44063	696212	1.08697e+06	45201.4	24.0473
	08_H11	50000	14232.3	14435.1	39044.1	42702	772448	1.10696e+06	53168	20.8201
	08_H12	50000	13886.8	14520.5	34161.4	43726	707219	1.03292e+06	47545.9	21.7247

## Sheet: Fig3CD
			Random colonies				Top soluble
	Nr	Colony	New F	New R			New F	New R
	1	x01	81	33		o01	84	24
	2	x02	27	83		o02	89	61
	3	x03	52	50		o03	92	28
	5	x04	83	50		o04	18	21
	9	x05	70	77		o05	85	62
	12	x06	71	82		o06	70	58
	13	x07	76	65		o07	87	61
	14	x08	90	13		o08	90	43
	15	x09	69	60		o09	85	51
	16	x10	90	17		o10	85	62
	17	x11	84	51		o11	89	28
	18	x12	25	78		o12	77	62
	19	x13	45	80		o13	60	46
	20	x14	87	63		o14	86	65
	25	x15	81	80		o15	82	64
	26	x16	51	43		o16	84	51
	27	x17	36	62		o17	75	62
	29	x18	60	51		o18	60	56
	30	x19	88	56		o19	78	58
	31	x20	82	74		o20	93	38
	33	x21	43	50		o21	92	43
	34	x22	82	57		o22	67	51
	35	x23	93	84		o23	84	60
	36	x24	90	58		o24	64	40
	37	x25	57	67		o25	21	24
	38	x26	30	62		o26	17	41
	40	x27	96	62		o27	71	61
	41	x28	76	62		o28	89	62
	43	x29	50	62		o29	89	56
	44	x30	80	31		o30	70	62
	45	x31	25	82		o31	70	57
	46	x32	88	76		o32	81	41
	47	x33	56	9		o33	86	25
	48	x34	89	82		o34	82	62
	49	x35	32	60		o35	85	62
	50	x36	64	51		o36	83	56
	52	x37	64	15		o37	17	19
	53	x38	60	28		o38	83	40
	54	x39	46	43		o39	60	61
	55	x40	100	10		o40	93	62

## Sheet: Fig4A
			Average					StDev
		mCherry	GFP	mCherry/GFP			mCherry	GFP	mCherry/GFP				mCherry	GFP	mCherry/GFP
	Autofluor	284006	20938.1	#DIV/0!		Autofluor	364438	36265.8	#DIV/0!			Autofluor	694934	62814.2	11.0633
	pET	0	0	#DIV/0!	pET	pET	0	0	#DIV/0!				157084	0	#DIV/0!
	DEBS6	368847	7638.29	47.5422	DEBS6	DEBS6	118999	1229.98	8.61797				0	0	#DIV/0!
	D0	323928	59305.4	5.94556	D0	D0	45468.9	56281.6	3.25428			pET	0	0	#DIV/0!
	D1	570009	41092.5	13.7806	D1	D1	120440	3790.5	1.64918				0	0	#DIV/0!
	o01	1.02333e+06	40481.3	25.2739	o01	o01	42772.3	421.99	0.807574				0	0	#DIV/0!
	o02	1.05647e+06	51886.7	20.3585	o02	o02	40727.1	1687.15	0.128463			DEBS6	257264	6257.81	41.1109
	o03	1.05482e+06	51449.8	20.4994	o03	o03	39380.2	922.546	0.546821				355193	8039.43	44.1814
	o04	1.03554e+06	32467.7	32.1855	o04	o04	47040.4	3196.36	4.48273				494084	8617.62	57.3342
	o05	1.12724e+06	54282.5	20.7676	o05	o05	32811.1	1392.45	0.41011			D0	410655	52321.9	7.84862
	o06	1.06037e+06	54203.7	19.5688	o06	o06	8711.8	1300.4	0.401567				397966	51020.5	7.80011
	o07	1.10182e+06	54786.3	20.1403	o07	o07	27275.4	3271.01	0.72782				163163	74573.6	2.18795
	o08	1.00777e+06	37733.1	27.2977	o08	o08	49031.5	8150.55	4.09923			D1	503841	40095.2	12.5661
	o09	922686	41947.2	22.006	o09	o09	78726.2	3370.94	0.938236				709028	45281.9	15.6581
	o10	956401	48063.2	19.9018	o10	o10	15534.6	1170.42	0.210614				497158	37900.3	13.1175
	o11	922646	44269.9	20.864	o11	o11	23771.3	2417.56	0.620502			o01	1.05816e+06	40729.5	25.9802
	o12	1.10912e+06	47707.2	23.7512	o12	o12	97735.5	9876.21	3.87704				1.03625e+06	40720.3	25.448
	o13	1.00632e+06	48309.2	20.8574	o13	o13	82526.4	3992.45	1.2004				975592	39994	24.3934
	o14	917200	43224.2	21.3524	o14	o14	14762.2	4300.46	2.02084			o02	1.08693e+06	53081.1	20.4767
	o15	908824	35584.2	25.7383	o15	o15	28493.2	4219.43	2.52713				1.07228e+06	52622.3	20.3769
	o16	737936	40735.7	18.1584	o16	o16	117965	7250.86	0.777861				1.01021e+06	49956.6	20.2218
	o17	933597	39303	23.7556	o17	o17	34845.9	1541.93	0.224455			o03	1.01639e+06	50398.8	20.1669
	o18	922894	42255.7	21.9717	o18	o18	55292.6	5298.93	1.76249				1.05298e+06	52125.9	20.2008
	o19	951728	45477.2	20.9354	o19	o19	24603.8	1729.29	0.388384				1.09508e+06	51824.8	21.1305
	o20	791285	46704.9	16.9547	o20	o20	10825	1720.84	0.54136			o04	991260	35977	27.5526
	o21	848054	43781.9	19.3604	o21	o21	49355.2	1214.54	0.637978				1.03044e+06	31703.1	32.5027
	o22	1.01571e+06	52121.5	19.4935	o22	o22	9701.38	1174.36	0.450229				1.08492e+06	29723	36.5012
	o23	1.04202e+06	47837	21.7886	o23	o23	13875.2	1145.96	0.443177			o05	1.16477e+06	55620.3	20.9415
	o24	1.00315e+06	41394.3	24.2688	o24	o24	17441	2093.18	1.0895				1.11295e+06	52841.2	21.0622
	o25	1.14693e+06	48314.7	23.7499	o25	o25	29198.4	2036.05	0.39596				1.10399e+06	54386	20.2992
	o26	969233	47409.3	20.4475	o26	o26	30500.1	1816.89	0.139682			o06	1.05466e+06	52702.6	20.0116
	o27	1.06505e+06	52257.4	20.3833	o27	o27	22423.1	1219.3	0.33668				1.05605e+06	54921.8	19.2282
	o28	872082	42468.2	20.5285	o28	o28	41939.9	1180.96	0.517541				1.0704e+06	54986.7	19.4665
	o29	771057	53051.2	14.5497	o29	o29	28238.1	3114.68	0.493622			o07	1.12024e+06	57116.9	19.6132
	o30	1.00403e+06	51059.6	19.6854	o30	o30	5412.82	1973.32	0.837763				1114741	56194.9	19.837
	o31	706174	44913.8	15.6594	o31	o31	127831	4607.98	1.4501				1.07049e+06	51046.9	20.9707
	o32	1.01366e+06	39702.4	25.4709	o32	o32	136550	3819.81	0.966194			o08	1.06388e+06	47144	22.5665
	o33	862463	20513.2	42.0686	o33	o33	38401.9	324.854	2.49068				986303	33111.7	29.7872
	o34	714611	52307.6	13.6369	o34	o34	110001	6963.92	0.283015				973135	32943.5	29.5395
	o35	646553	43545.9	14.8473	o35	o35	22218.6	812.985	0.410034			o09	1.01299e+06	45089.1	22.4664
	o36	975844	47439.3	20.5753	o36	o36	20495	1499.37	0.251243				886574	42366.1	20.9265
	o37	873389	32318.7	27.2676	o37	o37	40879.4	3034.74	3.88917				868494	38386.4	22.6251
	o38	979828	45480.1	21.5347	o38	o38	54731.1	1597.1	0.499069			o10	953523	48292.3	19.7448
	o39	1.12229e+06	54267.2	20.7512	o39	o39	122941	7711.66	0.785716				942508	46795.2	20.1411
	o40	652999	38805.7	16.8552	o40	o40	37333.7	2202.17	1.16945				973174	49102.2	19.8194
												o11	933562	45332	20.5939
													938999	45974.6	20.4243
													895377	41503.1	21.5738
												o12	1.07366e+06	50778.1	21.144
													1.21963e+06	55683.1	21.9031
													1.03406e+06	36660.3	28.2065
												o13	1.1015e+06	51653.9	21.3247
													954767	43889.3	21.754
													962687	49384.5	19.4937
												o14	910438	45171.4	20.1552
													934132	46206.7	20.2164
													907029	38294.6	23.6856
												o15	878174	30800.2	28.5119
													913792	38775.5	23.5662
													934507	37176.7	25.1369
												o16	645209	36476.7	17.6883
													697888	36622.5	19.0562
													870711	49107.8	17.7306
												o17	938442	39084.4	24.0107
													965767	40942.6	23.5883
													896582	37882	23.6677
												o18	977825	48364.5	20.2178
													867247	39501.6	21.9547
													923610	38900.8	23.7427
												o19	935850	45166.7	20.7199
													980069	47340.7	20.7025
													939264	43924.2	21.3837
												o20	803709	47606.1	16.8825
													783887	44720.6	17.5285
													786258	47787.9	16.4531
												o21	809767	42545.1	19.0331
													830639	43827.6	18.9524
													903756	44972.9	20.0956
												o22	1.02671e+06	52587.1	19.5239
													1.00837e+06	52991.6	19.0289
													1.01205e+06	50785.7	19.9278
												o23	1.046e+06	49106.4	21.3007
													1.05347e+06	47525.9	22.1663
													1.02659e+06	46878.7	21.8989
												o24	992719	42459.9	23.3802
													1.02329e+06	42740.3	23.942
													993448	38982.7	25.4843
												o25	1.11762e+06	46317.2	24.1297
													1.14717e+06	48239.7	23.7805
													1.17602e+06	50387.2	23.3396
												o26	1.00354e+06	49440.8	20.2978
													945180	45939.8	20.5743
													958980	46847.4	20.4703
												o27	1.04359e+06	51933.6	20.0946
													1.06324e+06	51232.8	20.7532
													1.08832e+06	53606	20.3023
												o28	824537	41330.3	19.9499
													887881	42386.3	20.9474
													903828	43688	20.6883
												o29	792527	56526.9	14.0203
													781574	52113.9	14.9974
													739070	50512.8	14.6313
												o30	1.00841e+06	50925.4	19.8018
													1.00569e+06	49156.8	20.4589
													997979	53096.6	18.7955
												o31	613890	40165	15.2842
													652549	45209.7	14.4338
													852082	49366.7	17.2603
												o32	907498	36899.3	24.5939
													965783	38154.8	25.3122
													1.1677e+06	44053.2	26.5067
												o33	827300	20653.6	40.0561
													856647	20744.2	41.2956
													903441	20141.8	44.8541
												o34	829509	59476.3	13.9469
													610267	45568.4	13.3923
													704057	51878.2	13.5713
												o35	639748	44132.7	14.496
													628532	42617.9	14.7481
													671378	43887	15.2979
												o36	994839	48573.4	20.4812
													954122	45739.3	20.86
													978570	48005.2	20.3847
												o37	914988	29134.8	31.4053
													871910	32643.1	26.7104
													833270	35178.2	23.6871
												o38	936165	43910.4	21.3199
													962091	45426.6	21.179
													1.04123e+06	47103.2	22.1052
												o39	993317	45862.7	21.6585
													1.1354e+06	55921.2	20.3036
													1.23815e+06	61017.7	20.2916
												o40	635973	40882.5	15.5561
													695811	39038	17.8239
													627214	36496.6	17.1856

## Sheet: Fig4B
	Region	Total Density	Total Background	Total Raw Density	Area (px^2)		Relative to tot
	1	403730	1952300	2356100	20096	0.738808	1		Average					StDev
	2	268310	1938900	2207200	20096	0.478302	0.647398			Total protein	Soluble protein	Insoluble protein			Total protein	Soluble protein	Insoluble protein
	3	123910	1893400	2017300	20096	0.210215	0.284533		DEBSM6	1	0.872372	0.144797		DEBSM6	0	0.234597	0.126419
	4	322740	1926800	2249500	20096	0.582184	1		D0	1	0.557027	0.635933		D0	0	0.0397218	0.101035
	5	278310	1907200	2185500	20096	0.497294	0.854187		D1	1	0.944011	0.194248		D1	0	0.202983	0.0474057
	6	41068	1837700	1878700	20096	0.0649111	0.111496	o9	o04	1	0.886787	0.103832		o04	0	0.0491709	0.0157702
	7	371870	2020700	2392600	20096	0.676929	1	o15	o08	1	0.977502	0.0859043		o08	0	0.0995945	0.0426237
	8	412110	2018100	2430200	20096	0.755137	1.11553	o27	o15	1	0.956057	0.134795		o15	0	0.286984	0.062946
	9	17362	2021500	2038900	20096	0.0259686	0.0383623	o29	o17	1	0.891131	0.130888		o17	0	0.163694	0.0490364
	10	336320	2216900	2553200	20096	0.608286	1	x18	o33	1	0.903031	0.136645		o33	0	0.0656379	0.0301038
	11	192950	2185100	2378100	20096	0.336769	0.553636
	12	193530	2147900	2341400	20096	0.337846	0.555407		o38	1	1.00019	0.281388		o38	0	0.207679	0.0596611
	13	283260	2091200	2374400	20096	0.506711	1
	14	174810	1961400	2136200	20096	0.303183	0.598335
	15	215970	1905700	2121700	20096	0.37968	0.749303
	16	309710	1976500	2286200	20096	0.557206	1
	17	167250	1896000	2063200	20096	0.28925	0.519109	o9
	18	192560	1893900	2086500	20096	0.336044	0.603089	o15
	19	328170	1998900	2327100	20096	0.592612	1	o27
	20	246780	2039900	2286700	20096	0.437569	0.738374	o29
	21	54616	1991300	2045900	20096	0.0879168	0.148355	x18
	22	277520	2133800	2411300	20096	0.495792	1
	23	264310	2147900	2412200	20096	0.470718	0.949427
	24	58667	2071100	2129800	20096	0.094872	0.191354
	25	274630	1932200	2206900	20096	0.4903	1
	26	311700	1915100	2226800	20096	0.561016	1.14423
	27	72681	1781100	1853800	20096	0.119159	0.243034
	28	291600	1828100	2119700	20096	0.522601	1
	29	263840	1808300	2072100	20096	0.469828	0.899018
	30	34289	1739700	1774000	20096	0.0535733	0.102513
	31	216370	1809800	2026100	20096	0.380429	1
	32	182160	1844400	2026500	20096	0.316766	0.832655
	33	22222	1896400	1918600	20096	0.0337677	0.0887623
	34	278570	2061200	2339800	20096	0.497788	1
	35	259860	2087300	2347200	20096	0.46229	0.928687
	36	38048	2031800	2069800	20096	0.0598441	0.12022
	37	262480	1723300	1985700	20096	0.467251	1
	38	228660	1749900	1978600	20382	0.403464	0.863483
	39	22926	1697400	1720300	20382	0.0349072	0.0747076
	40	195460	1794300	1989700	20382	0.341432	1
	41	199410	1781700	1981100	20382	0.348779	1.02152
	42	11705	1718400	1730100	20382	0.0170704	0.0499965
	43	192010	1885700	2077700	20382	0.335023	1
	44	200570	1895700	2096200	20382	0.350939	1.04751
	45	28839	1899100	1928000	20382	0.044561	0.133009
	46	272500	2064700	2337200	20382	0.486254	1
	47	227730	2118500	2346200	20382	0.401718	0.826147
	48	22448	2037900	2060300	20382	0.0341333	0.0701964
	49	262860	1644000	1906800	20382	0.467971	1
	50	202350	1659200	1861500	20382	0.354254	0.756999
	51	40938	1644400	1685300	20382	0.0646925	0.13824
	52	208950	1842700	2051600	20382	0.366562	1
	53	264480	1788200	2052600	20382	0.47104	1.28502
	54	45167	1704500	1749700	20382	0.0718266	0.195947
	55	260500	1837900	2098400	20382	0.463501	1
	56	243440	1879600	2123100	20382	0.43127	0.930462
	57	53363	1877500	1930800	20382	0.0857722	0.185053
	58	173720	2009000	2182700	20382	0.301172	1
	59	178870	2015600	2194500	20382	0.310681	1.03158
	60	23333	1982000	2005300	20382	0.035567	0.118095
	61	470390	1776600	2247000	20382	0.869266	1
	62	341550	1820300	2161800	20382	0.618356	0.711354
	63	48696	1689400	1738100	20382	0.0778129	0.0895156
	64	211060	1899100	2110200	20382	0.370502	1
	65	221530	1840100	2061600	20382	0.39009	1.05287
	66	65868	1706700	1772600	20382	0.10731	0.289635
	67	234820	1890300	2125100	20382	0.415039	1
	68	183960	1924400	2108300	20382	0.320097	0.771246
	69	56118	1852500	1908600	20382	0.0904919	0.218032
	70	206730	2072000	2278700	20382	0.362419	1
	71	240840	2044700	2285600	20382	0.426371	1.17646
	72	74281	1958300	2032600	20382	0.121953	0.336496
	73	368040	1841700	2209800	20382	0.669513	1
	74	308120	1856200	2164300	20382	0.554162	0.82771
	75	60016	1783300	1843300	20382	0.097195	0.145173
	76	288470	1852900	2141300	20382	0.516634	1
	77	274350	1805100	2079400	20382	0.489768	0.947998
	78	52016	1781000	1833100	20382	0.0834702	0.161565
	79	351500	1908100	2259600	20382	0.637542	1
	80	329450	1956100	2285500	20382	0.595072	0.933385
	81	41592	1912300	1953900	20382	0.0657928	0.103198
Std	82	23866	1924100	1948000	20382
	83	43023	1936700	1979700	20382
	84	85815	1961200	2047000	20382
	85	152500	1847400	1999900	20382
	86	254790	1907100	2161900	20382			Sample	ul loaded	Signal
	87	458060	2009400	2467500	20382			82	0.03125	23866
								83	0.0625	43023
	89	30687	1871000	1901700	20382			84	0.125	85815
	90	11595	1833900	1845500	20382			85	0.25	152500
	91	69268	1837900	1907200	20382			86	0.5	254790
	92	120170	1911600	2031800	20382			87	1	458060
	93	141150	2016100	2157300	20382			89	0.0214498	30687
	94	314410	2100200	2414600	20382			90	0.0428997	11595
								91	0.0857993	69268
								92	0.171599	120170
								93	0.343197	141150
								94	0.686395	314410

## Sheet: Fig4DE
		No methyl TKL	Methyl TKL	uM
	Std 1A	14863	5550	1.5625			14863	1.5625			5550	1.5625
	Std 1B	22678	9453	3.125			22678	3.125			9453	3.125
	Std 1C	49346	19412	6.25			49346	6.25			19412	6.25
	Std 1D	90808	36173	12.5			90808	12.5			36173	12.5
	Std 1E	195362	82926	25			195362	25			82926	25
	Std 1F	367110	152918	50			367110	50			152918	50
	Std 1G	676933	285624	100			676933	100			285624	100
	Std 2	256728	2367
	Std 3	6964	176261
					6.044	6.352
		Area			Retention time
	Sample	155	169		155	169				MalonylCoA	Methylmalonyl-CoA				MalonylCoA	Methylmalonyl-CoA
	1	0						1h	WT	0	26564.3		1h	WT	0	4418.17
	2	0							D1	0	18125.3			D1	0	3471.17
	3	0							o04	1565.33	24064.3			o04	96.7178	3371.32
	4		31666			6.194			o08	1175.33	29156			o08	544.375	1098.65
	5		24011			6.263			o15	0	1034			o15	0	896.921
	6		24016			6.341			o17	0	0			o17	0	0
	7	0							o33	2090.67	32911.3			o33	535.007	2531.98
	8	0						24h	WT	0	240289		24h	WT	0	17403.3
	9	0							D1	16801.7	202732			D1	2314.48	8890.66
	10		20592			6.613			o04	28141.3	283681			o04	1679.16	23450.5
	11		14156			6.641			o08	26867.3	252837			o08	2274.09	14428.9
	12		19628			6.674			o15	0	26392.7			o15	0	4017.58
	13	1511			6.397				o17	1374.33	33699.3			o17	690.583	4582
	14	1677			6.432				o33	22908.3	218497			o33	1919.21	3854.68
	15	1508			6.463
	16		27940			6.772	M-CoA coeff	6935.7
	17		22443			6.801	MM-CoA coeff	2917.2
	18		21810			6.847
	19	1803			6.484					MalonylCoA					MalonylCoA
	20	832			6.516					1 hour	24 hours				1 hour	24 hours
	21	891			6.531				DEBSM6	0	0			DEBSM6	0	0
	22		28689			6.826			D1	0	9.68996			D1	0	1.33482
	23		28368			6.895			o04	0.902769	16.2298			o04	0.0557797	0.968415
	24		30411			6.819			o08	0.677846	15.4951			o08	0.313955	1.31153
	25	0							o15	0	0			o15	0	0
	26	0							o17	0	0.792614			o17	0	0.398278
	27	0							o33	1.20574	13.2118			o33	0.308552	1.10686
	28		1500			6.884
	29		1602			6.793				Methylmalonyl-CoA					Methylmalonyl-CoA
	30		0							1 hour	24 hours				1 hour	24 hours
	31	0							DEBSM6	36.4244	329.479			DEBSM6	6.0581	23.863
	32	0							D1	24.8531	277.981			D1	4.75959	12.1907
	33	0							o04	32.9965	388.978			o04	4.62267	32.1548
	34		0						o08	39.9781	346.684			o08	1.50644	19.7846
	35		0						o15	1.4178	36.189			o15	1.22984	5.50882
	36		0						o17	0	46.2078			o17	0	6.28273
	37	1629			6.532				o33	45.1273	299.598			o33	3.4718	5.28545
	38	1966			6.519
	39	2677			6.553
	40		35124			6.852
	41		30150			6.898
	42		33460			6.847
	43	0
	44	0
	45	0
	46		260167			6.831
	47		232904			6.869
	48		227796			6.815
	49	18747			6.555
	50	17416			6.607
	51	14242			6.593
	52		194379			6.905
	53		201739			6.87
	54		212077			6.915
	55	29959			6.592
	56	27817			6.563
	57	26648			6.613
	58		284212			6.972
	59		306862			6.96
	60		259970			6.975
	61	29241			6.637
	62	26653			6.69
	63	24708			6.699
	64		266589			7.002
	65		237815			7.022
	66		254106			7.103
	67	0
	68	0
	69	0
	70		29706			7.081
	71		21924			7.075
	72		27548			7.061
	73	859			6.736
	74	1105			6.785
	75	2159			6.836
	76		38987			7.129
	77		31214			7.157
	78		30897			7.144
	79	23055			6.939
	80	20920			6.93
	81	24750			6.961
	82		216274			7.329
	83		216269			7.293
	84		222948			7.256

[truncated: 3 more sheets: Fig5A, Fig5B, Fig5EF]
